# Supplementary material for: Ancient Maltese genomes and the genetic geography of Neolithic Europe
Source: Curr Biol. 2022 Jun 20;32(12):2668–2680.e6. doi: 10.1016/j.cub.2022.04.069 (PMC9245899; doi:10.1016/j.cub.2022.04.069)
Supplement: Data S1. Description of the samples and results obtained from diploid genotypes analyses, related to Figures 2A, 3, 4, 5, and 6 and STAR Methods — (A) Details about published and unpublished samples used in this work. (B) Matrix containing the total length of IBD segments >2cM that are shared between samples used to obtain Figures 3C and 4A–4C. (C) Matrix obtained from Chromopainter describing the total number of chunks of genome that each pair of samples share. (D) Results obtained from the ROH analyses describing for each sample the inbreeding coefficient (FROH). [file mmc2.xlsx]

## Sheet: A
ID	Country	Main ancestry	Group_label	Site	Study	Data type	Imputed
RISE489	Italy	Anatolian-farmer	Italy	Remedello di Sotto	Allentoft et al. 2015S13	Whole genome sequenced	Current study
R10	Italy	Anatolian-farmer	Italy	Grotta Continenza	Antonio et al. 2019S39	Whole genome sequenced	Antonio et al. 2019S39
R2	Italy	Anatolian-farmer	Italy	Grotta Continenza	Antonio et al. 2019S39	Whole genome sequenced	Antonio et al. 2019S39
R3	Italy	Anatolian-farmer	Italy	Grotta Continenza	Antonio et al. 2019S39	Whole genome sequenced	Antonio et al. 2019S39
R4	Italy	Anatolian-farmer	Italy	Grotta Continenza	Antonio et al. 2019S39	Whole genome sequenced	Antonio et al. 2019S39
R5	Italy	Anatolian-farmer	Italy	Grotta Continenza	Antonio et al. 2019S39	Whole genome sequenced	Antonio et al. 2019S39
R8	Italy	Anatolian-farmer	Italy	Grotta Continenza	Antonio et al. 2019S39	Whole genome sequenced	Antonio et al. 2019S39
R9	Italy	Anatolian-farmer	Italy	Grotta Continenza	Antonio et al. 2019S39	Whole genome sequenced	Antonio et al. 2019S39
R16	Italy	Anatolian-farmer	Italy	Ripabiance	Antonio et al. 2019S39	Whole genome sequenced	Antonio et al. 2019S39
R17	Italy	Anatolian-farmer	Italy	Ripabiance	Antonio et al. 2019S39	Whole genome sequenced	Antonio et al. 2019S39
R18	Italy	Anatolian-farmer	Italy	Ripabiance	Antonio et al. 2019S39	Whole genome sequenced	Antonio et al. 2019S39
R19	Italy	Anatolian-farmer	Italy	Ripabiance	Antonio et al. 2019S39	Whole genome sequenced	Antonio et al. 2019S39
R1014	Italy	Anatolian-farmer	Italy	San Biagio	Antonio et al. 2019S39	Whole genome sequenced	Antonio et al. 2019S39
R22	Sardinia	Anatolian-farmer	Sardinia	Su Crocefissu	Antonio et al. 2019S39	Whole genome sequenced	Antonio et al. 2019S39
R25	Sardinia	Anatolian-farmer	Sardinia	Su Crocefissu	Antonio et al. 2019S39	Whole genome sequenced	Antonio et al. 2019S39
R26	Sardinia	Anatolian-farmer	Sardinia	Su Crocefissu	Antonio et al. 2019S39	Whole genome sequenced	Antonio et al. 2019S39
R27	Sardinia	Anatolian-farmer	Sardinia	Su Crocefissu	Antonio et al. 2019S39	Whole genome sequenced	Antonio et al. 2019S39
R28	Sardinia	Anatolian-farmer	Sardinia	Su Crocefissu	Antonio et al. 2019S39	Whole genome sequenced	Antonio et al. 2019S39
R29	Sardinia	Anatolian-farmer	Sardinia	Su Crocefissu	Antonio et al. 2019S39	Whole genome sequenced	Antonio et al. 2019S39
R11	Italy	Hunter-Gatherer	Italy-HG	Grotta Continenza	Antonio et al. 2019S39	Whole genome sequenced	Antonio et al. 2019S39
R15	Italy	Hunter-Gatherer	Italy-HG	Grotta Continenza	Antonio et al. 2019S39	Whole genome sequenced	Antonio et al. 2019S39
R7	Italy	Hunter-Gatherer	Italy-HG	Grotta Continenza	Antonio et al. 2019S39	Whole genome sequenced	Antonio et al. 2019S39
I6757	Great_Britain	Anatolian-farmer	Great_Britain	Attermire Scar	Brace et al. 2019S32	SNP capture	Current study
I6760	Great_Britain	Anatolian-farmer	Great_Britain	BurnGround	Brace et al. 2019S32	SNP capture	Current study
I6747	Great_Britain	Anatolian-farmer	Great_Britain	Carsington Pasture	Brace et al. 2019S32	Whole genome sequenced	Current study
I6747	Great_Britain	Anatolian-farmer	Great_Britain	Carsington Pasture	Brace et al. 2019S32	SNP capture	Current study
I6753	Great_Britain	Anatolian-farmer	Great_Britain	Coldrum	Brace et al. 2019S32	Whole genome sequenced	Current study
I6753	Great_Britain	Anatolian-farmer	Great_Britain	Coldrum	Brace et al. 2019S32	SNP capture	Current study
I6766	Scotland	Anatolian-farmer	Great_Britain	Sutherland_Embo	Brace et al. 2019S32	SNP capture	Current study
Cheddar_man-I6767	Great Britain	Hunter-Gatherer	Great Britain-HG	Gough Cave	Brace et al. 2019S32	Whole genome sequenced	Current study
Cheddar_man-I6767	Great Britain	Hunter-Gatherer	Great Britain-HG	Gough Cave	Brace et al. 2019S32	SNP capture	Current study
BA64	Ireland	Anatolian-farmer	Ireland	Ballynahatty	Cassidy et al. 2016S18	Whole genome sequenced	Current study
ANN1	Ireland	Anatolian-farmer	Ireland	Annagh	Cassidy et al. 2020S40	Whole genome sequenced	Current study
ANN2	Ireland	Anatolian-farmer	Ireland	Annagh	Cassidy et al. 2020S40	Whole genome sequenced	Current study
ARD2	Ireland	Anatolian-farmer	Ireland	Ardcrony	Cassidy et al. 2020S40	Whole genome sequenced	Current study
ASH1	Ireland	Anatolian-farmer	Ireland	Ashleypark	Cassidy et al. 2020S40	Whole genome sequenced	Current study
ASH3	Ireland	Anatolian-farmer	Ireland	Ashleypark	Cassidy et al. 2020S40	Whole genome sequenced	Current study
BG72	Ireland	Anatolian-farmer	Ireland	Baunogenasraid	Cassidy et al. 2020S40	Whole genome sequenced	Current study
CAK530	Ireland	Anatolian-farmer	Ireland	Carrowkeel	Cassidy et al. 2020S40	Whole genome sequenced	Current study
CAK531	Ireland	Anatolian-farmer	Ireland	Carrowkeel	Cassidy et al. 2020S40	Whole genome sequenced	Current study
CAK532	Ireland	Anatolian-farmer	Ireland	Carrowkeel	Cassidy et al. 2020S40	Whole genome sequenced	Current study
CAK533	Ireland	Anatolian-farmer	Ireland	Carrowkeel	Cassidy et al. 2020S40	Whole genome sequenced	Current study
CAK68	Ireland	Anatolian-farmer	Ireland	Carrowkeel	Cassidy et al. 2020S40	Whole genome sequenced	Current study
CH448	Ireland	Anatolian-farmer	Ireland	Cohaw	Cassidy et al. 2020S40	Whole genome sequenced	Current study
GNM1007	Ireland	Anatolian-farmer	Ireland	Glennamong	Cassidy et al. 2020S40	Whole genome sequenced	Current study
GNM1076	Ireland	Anatolian-farmer	Ireland	Glennamong	Cassidy et al. 2020S40	Whole genome sequenced	Current study
JP14	Ireland	Anatolian-farmer	Ireland	Jerpoint West	Cassidy et al. 2020S40	Whole genome sequenced	Current study
MB6	Ireland	Anatolian-farmer	Ireland	Millin Bay (Keentagh Td.)	Cassidy et al. 2020S40	Whole genome sequenced	Current study
NG10	Ireland	Anatolian-farmer	Ireland	Newgrange	Cassidy et al. 2020S40	Whole genome sequenced	Current study
NGZ1	Ireland	Anatolian-farmer	Ireland	Newgrange	Cassidy et al. 2020S40	Whole genome sequenced	Current study
PB1327	Ireland	Anatolian-farmer	Ireland	Parknabinnia	Cassidy et al. 2020S40	Whole genome sequenced	Current study
PB1794	Ireland	Anatolian-farmer	Ireland	Parknabinnia	Cassidy et al. 2020S40	Whole genome sequenced	Current study
PB186	Ireland	Anatolian-farmer	Ireland	Parknabinnia	Cassidy et al. 2020S40	Whole genome sequenced	Current study
PB2031	Ireland	Anatolian-farmer	Ireland	Parknabinnia	Cassidy et al. 2020S40	Whole genome sequenced	Current study
PB357	Ireland	Anatolian-farmer	Ireland	Parknabinnia	Cassidy et al. 2020S40	Whole genome sequenced	Current study
PB443	Ireland	Anatolian-farmer	Ireland	Parknabinnia	Cassidy et al. 2020S40	Whole genome sequenced	Current study
PB581	Ireland	Anatolian-farmer	Ireland	Parknabinnia	Cassidy et al. 2020S40	Whole genome sequenced	Current study
PB672	Ireland	Anatolian-farmer	Ireland	Parknabinnia	Cassidy et al. 2020S40	Whole genome sequenced	Current study
PB675	Ireland	Anatolian-farmer	Ireland	Parknabinnia	Cassidy et al. 2020S40	Whole genome sequenced	Current study
PB754	Ireland	Anatolian-farmer	Ireland	Parknabinnia	Cassidy et al. 2020S40	Whole genome sequenced	Current study
PB768	Ireland	Anatolian-farmer	Ireland	Parknabinnia	Cassidy et al. 2020S40	Whole genome sequenced	Current study
PN02	Ireland	Anatolian-farmer	Ireland	Poulnabrone	Cassidy et al. 2020S40	Whole genome sequenced	Current study
PN03	Ireland	Anatolian-farmer	Ireland	Poulnabrone	Cassidy et al. 2020S40	Whole genome sequenced	Current study
PN04	Ireland	Anatolian-farmer	Ireland	Poulnabrone	Cassidy et al. 2020S40	Whole genome sequenced	Current study
PN05	Ireland	Anatolian-farmer	Ireland	Poulnabrone	Cassidy et al. 2020S40	Whole genome sequenced	Current study
PN06	Ireland	Anatolian-farmer	Ireland	Poulnabrone	Cassidy et al. 2020S40	Whole genome sequenced	Current study
PN07	Ireland	Anatolian-farmer	Ireland	Poulnabrone	Cassidy et al. 2020S40	Whole genome sequenced	Current study
PN10_PN113	Ireland	Anatolian-farmer	Ireland	Poulnabrone	Cassidy et al. 2020S40	Whole genome sequenced	Current study
PN107	Ireland	Anatolian-farmer	Ireland	Poulnabrone	Cassidy et al. 2020S40	Whole genome sequenced	Current study
PN112	Ireland	Anatolian-farmer	Ireland	Poulnabrone	Cassidy et al. 2020S40	Whole genome sequenced	Current study
PN12	Ireland	Anatolian-farmer	Ireland	Poulnabrone	Cassidy et al. 2020S40	Whole genome sequenced	Current study
PN13	Ireland	Anatolian-farmer	Ireland	Poulnabrone	Cassidy et al. 2020S40	Whole genome sequenced	Current study
PN16	Ireland	Anatolian-farmer	Ireland	Poulnabrone	Cassidy et al. 2020S40	Whole genome sequenced	Current study
KGH6	Ireland	Hunter-Gatherer	Ireland-HG	Killuragh	Cassidy et al. 2020S40	Whole genome sequenced	Current study
SRA62	Ireland	Hunter-Gatherer	Ireland-HG	Sramore	Cassidy et al. 2020S40	Whole genome sequenced	Current study
I15941	Sardinia	Anatolian-farmer	Sardinia	Anghelu Ruju	Fernandes et al. 2020S41	SNP capture	Current study
I15942	Sardinia	Anatolian-farmer	Sardinia	Anghelu Ruju	Fernandes et al. 2020S41	SNP capture	Current study
I15946	Sardinia	Anatolian-farmer	Sardinia	Anghelu Ruju	Fernandes et al. 2020S41	SNP capture	Current study
I4062	Sicily	Anatolian-farmer	Sicily	Fossato di Stretto Partana	Fernandes et al. 2020S41	SNP capture	Current study
I4063	Sicily	Anatolian-farmer	Sicily	Fossato di Stretto Partana	Fernandes et al. 2020S41	SNP capture	Current study
I4064	Sicily	Anatolian-farmer	Sicily	Fossato di Stretto Partana	Fernandes et al. 2020S41	SNP capture	Current study
I4065	Sicily	Anatolian-farmer	Sicily	Fossato di Stretto Partana	Fernandes et al. 2020S41	SNP capture	Current study
I16165	Sardinia	Anatolian-farmer	Sardinia	Sa Ucca de su Tintirriolu	Fernandes et al. 2020S41	SNP capture	Current study
I14675	Sardinia	Anatolian-farmer	Sardinia	Serra Cabriles	Fernandes et al. 2020S41	SNP capture	Current study
I14676	Sardinia	Anatolian-farmer	Sardinia	Serra Cabriles	Fernandes et al. 2020S41	SNP capture	Current study
I14677	Sardinia	Anatolian-farmer	Sardinia	Serra Cabriles	Fernandes et al. 2020S41	SNP capture	Current study
I14678	Sardinia	Anatolian-farmer	Sardinia	Serra Cabriles	Fernandes et al. 2020S41	SNP capture	Current study
Vestonice16	Czech Republic	Hunter-Gatherer	Czech-PA	Dolni Vestonice	Fu et al. 2016S17	SNP capture	Current study
ElMiron	Spain	Hunter-Gatherer	Spain-HG	El Miron	Fu et al. 2016S17	SNP capture	Current study
Villabruna	Italy	Hunter-Gatherer	Italy-PA	Villabruna	Fu et al. 2016S17	SNP capture	Current study
CO1-I1497	Hungary	Anatolian-farmer	Central_EU	Apc-Berekalya	Gamba et al. 2014S4;Mathieson et al. 2015S9	SNP capture	Current study
NE6-I1496	Hungary	Anatolian-farmer	Central_EU	Apc-Berekalya	Gamba et al. 2014S4;Mathieson et al. 2015S9	SNP capture	Current study
NE7-I1495	Hungary	Anatolian-farmer	Central_EU	Apc-Berekalya	Gamba et al. 2014S4;Mathieson et al. 2015S9	SNP capture	Current study
CO1-I1497	Hungary	Anatolian-farmer	Central_EU	Apc-Berekalya	Gamba et al. 2014S4;Mathieson et al. 2015S9	Whole genome sequenced	Current study
NE6-I1496	Hungary	Anatolian-farmer	Central_EU	Apc-Berekalya	Gamba et al. 2014S4;Mathieson et al. 2015S9	Whole genome sequenced	Current study
NE7-I1495	Hungary	Anatolian-farmer	Central_EU	Apc-Berekalya	Gamba et al. 2014S4;Mathieson et al. 2015S9	Whole genome sequenced	Current study
I1498	Hungary	Anatolian-farmer	Central_EU	Debrecen Tócópart Erdoalja	Gamba et al. 2014S4;Mathieson et al. 2015S9	SNP capture	Current study
I1499	Hungary	Anatolian-farmer	Central_EU	Garadna	Gamba et al. 2014S4;Mathieson et al. 2015S9	SNP capture	Current study
NE5-I1500	Hungary	Anatolian-farmer	Central_EU	Kompolt-Kigyoser	Gamba et al. 2014S4;Mathieson et al. 2015S9	SNP capture	Current study
NE5-I1500	Hungary	Anatolian-farmer	Central_EU	Kompolt-Kigyoser	Gamba et al. 2014S4;Mathieson et al. 2015S9	Whole genome sequenced	Current study
I1505	Hungary	Anatolian-farmer	Central_EU	Polgár-Ferenci-hát	Gamba et al. 2014S4;Mathieson et al. 2015S9	SNP capture	Current study
NE1-I1506	Hungary	Anatolian-farmer	Central_EU	Polgár-Ferenci-hát	Gamba et al. 2014S4;Mathieson et al. 2015S9	SNP capture	Current study
NE1-I1506	Hungary	Anatolian-farmer	Central_EU	Polgár-Ferenci-hát	Gamba et al. 2014S4;Mathieson et al. 2015S9	Whole genome sequenced	Current study
KO1-I1507	Hungary	Hunter-Gatherer	Hungary-HG	Tiszaszőlős-Domaháza	Gamba et al. 2014S4;Mathieson et al. 2015S9	SNP capture	Current study
KO1-I1507	Hungary	Hunter-Gatherer	Hungary-HG	Tiszaszőlős-Domaháza	Gamba et al. 2014S4;Mathieson et al. 2015S9	Whole genome sequenced	Current study
Canes1_Meso	Spain	Hunter-Gatherer	Spain-HG	Canes	González-Fortes et al. 2017S20	Whole genome sequenced	Current study
Chan_Meso	Spain	Hunter-Gatherer	Spain-HG	Chan do Lindeiro	González-Fortes et al. 2017S20	Whole genome sequenced	Current study
OC1_Meso	Romania	Hunter-Gatherer	Romania-HG	Ostrovul Corbului	González-Fortes et al. 2017S20	Whole genome sequenced	Current study
SC1_Meso	Romania	Hunter-Gatherer	Romania-HG	Schela Cladovei	González-Fortes et al. 2017S20	Whole genome sequenced	Current study
SC2_Meso	Romania	Hunter-Gatherer	Romania-HG	Schela Cladovei	González-Fortes et al. 2017S20	Whole genome sequenced	Current study
LU339	Portugal	Anatolian-farmer	Iberia	Lorga de Dine	González-Fortes et al. 2019S33	Whole genome sequenced	Current study
LD1174	Portugal	Anatolian-farmer	Iberia	Lorga de Dine	González-Fortes et al. 2019S33	Whole genome sequenced	Current study
LD270	Portugal	Anatolian-farmer	Iberia	Lorga de Dine	González-Fortes et al. 2019S33	Whole genome sequenced	Current study
atp002	Spain	Anatolian-farmer	Iberia	El Portalón	Günther et al. 2015S12;Valdiosera et al. 2018S31	Whole genome sequenced	Current study
atp016	Spain	Anatolian-farmer	Iberia	El Portalón	Günther et al. 2015S12;Valdiosera et al. 2018S31	Whole genome sequenced	Current study
atp12-1420	Spain	Anatolian-farmer	Iberia	El Portalón	Günther et al. 2015S12;Valdiosera et al. 2018S31	Whole genome sequenced	Current study
Hum2	Norway	Hunter-Gatherer	Norway-HG	Hummervikholmen	Günther et al. 2018S28	Whole genome sequenced	Current study
Hum1	Norway	Hunter-Gatherer	Norway-HG	Hummervikholmen	Günther et al. 2018S28	Whole genome sequenced	Current study
Steigen	Norway	Hunter-Gatherer	Norway-HG	Steigen	Günther et al. 2018S28	Whole genome sequenced	Current study
SBj	Sweden	Hunter-Gatherer	Sweden-HG	Stora Bjers	Günther et al. 2018S28	Whole genome sequenced	Current study
sf12	Sweden	Hunter-Gatherer	Sweden-HG	Stora Förvar	Günther et al. 2018S28	Whole genome sequenced	Current study
sf9	Sweden	Hunter-Gatherer	Sweden-HG	Stora Förvar	Günther et al. 2018S28	Whole genome sequenced	Current study
I1178	Israel	Anatolian-farmer	Israel	Peki'in	Harney et al. 2018S29	SNP capture	Current study
Bar31	Turkey	Anatolian-farmer	Anatolia	Barcın Höyük	Hofmanová et al. 2016S14	Whole genome sequenced	Current study
Bar8	Turkey	Anatolian-farmer	Anatolia	Barcın Höyük	Hofmanová et al. 2016S14	Whole genome sequenced	Current study
Klei10	Greece	Anatolian-farmer	Greece	Kleitos	Hofmanová et al. 2016S14	Whole genome sequenced	Current study
Pal7	Greece	Anatolian-farmer	Greece	Paliambela	Hofmanová et al. 2016S14	Whole genome sequenced	Current study
Rev5	Greece	Anatolian-farmer	Greece	Revenia	Hofmanová et al. 2016S14	Whole genome sequenced	Current study
Bichon	Switzerland	Hunter-Gatherer	Switzerland-PA	Grotte du Bichon	Jones et al. 2015S10	Whole genome sequenced	Current study
ZVEJ25	Latvia	Hunter-Gatherer	Latvia-HG	Zvejnieki	Jones et al. 2017S21	Whole genome sequenced	Current study
ZVEJ31	Latvia	Hunter-Gatherer	Latvia-HG	Zvejnieki	Jones et al. 2017S21	Whole genome sequenced	Current study
I1819	Ukraine	Hunter-Gatherer	Ukraine-HG	Vasil'evka	Jones et al. 2017S21;Mathieson et al. 2018S25	SNP capture	Current study
ZVEJ27-I4628	Latvia	Hunter-Gatherer	Latvia-HG	Zvejnieki	Jones et al. 2017S21;Mathieson et al. 2018S25	Whole genome sequenced	Current study
ZVEJ32-I4632	Latvia	Hunter-Gatherer	Latvia-HG	Zvejnieki	Jones et al. 2017S21;Mathieson et al. 2018S25	Whole genome sequenced	Current study
ZVEJ27-I4628	Latvia	Hunter-Gatherer	Latvia-HG	Zvejnieki	Jones et al. 2017S21;Mathieson et al. 2018S25	SNP capture	Current study
ZVEJ32-I4632	Latvia	Hunter-Gatherer	Latvia-HG	Zvejnieki	Jones et al. 2017S21;Mathieson et al. 2018S25	SNP capture	Current study
Ötzi	Italy	Anatolian-farmer	Italy	Tisenjoch	Keller et al. 2012S1	Whole genome sequenced	Current study
Bon002	Turkey	Anatolian-farmer	Anatolia	Boncuklu	Kılınç et al. 2016S16	Whole genome sequenced	Current study
Tep002	Turkey	Anatolian-farmer	Anatolia	Tepecik-Çiftlik	Kılınç et al. 2016S16	Whole genome sequenced	Current study
Tep004	Turkey	Anatolian-farmer	Anatolia	Tepecik-Çiftlik	Kılınç et al. 2016S16	Whole genome sequenced	Current study
Loschbour	Luxembourg	Hunter-Gatherer	Luxembourg-HG	Echternach	Lazaridis et al. 2014S2	Whole genome sequenced	Current study
Motala12	Sweden	Hunter-Gatherer	Sweden-HG	Kanaljorden	Lazaridis et al. 2014S2	Whole genome sequenced	Current study
Stuttgart_LBK-I0018	Germany	Anatolian-farmer	Central_EU	Stuttgart-Mühlhausen	Lazaridis et al. 2014S2;Lipson et al. 2017S22	SNP capture	Current study
Stuttgart_LBK-I0018	Germany	Anatolian-farmer	Central_EU	Stuttgart-Mühlhausen	Lazaridis et al. 2014S2;Lipson et al. 2017S22	Whole genome sequenced	Current study
I0172	Germany	Anatolian-farmer	Central_EU	Esperstedt	Lazaridis et al. 2014S2;Mathieson et al. 2015S7	SNP capture	Current study
I0406	Spain	Anatolian-farmer	Iberia	La Mina	Lazaridis et al. 2014S2;Mathieson et al. 2015S7	SNP capture	Current study
I0412	Spain	Anatolian-farmer	Iberia	La Mina	Lazaridis et al. 2014S2;Mathieson et al. 2015S7	SNP capture	Current study
I0025	Germany	Anatolian-farmer	Central_EU	Stuttgart-Mühlhausen	Lazaridis et al. 2014S2;Mathieson et al. 2015S7	SNP capture	Current study
I0026	Germany	Anatolian-farmer	Central_EU	Stuttgart-Mühlhausen	Lazaridis et al. 2014S2;Mathieson et al. 2015S7	SNP capture	Current study
I0054	Germany	Anatolian-farmer	Central_EU	Unterwiederstedt	Lazaridis et al. 2014S2;Mathieson et al. 2015S7	SNP capture	Current study
I0012	Sweden	Hunter-Gatherer	Sweden-HG	Kanaljorden	Lazaridis et al. 2014S2;Mathieson et al. 2015S7	SNP capture	Current study
I0014	Sweden	Hunter-Gatherer	Sweden-HG	Kanaljorden	Lazaridis et al. 2014S2;Mathieson et al. 2015S7	SNP capture	Current study
I2788	Hungary	Anatolian-farmer	Central_EU	Abony-Turjányos dűlő	Lipson et al. 2017S22	SNP capture	Current study
I2790	Hungary	Anatolian-farmer	Central_EU	Abony-Turjányos dűlő	Lipson et al. 2017S22	SNP capture	Current study
I2791	Hungary	Anatolian-farmer	Central_EU	Abony-Turjányos dűlő	Lipson et al. 2017S22	SNP capture	Current study
I2370	Hungary	Anatolian-farmer	Central_EU	Alsonemedi	Lipson et al. 2017S22	SNP capture	Current study
I4189	Hungary	Anatolian-farmer	Central_EU	Alsonyek	Lipson et al. 2017S22	SNP capture	Current study
I2753	Hungary	Anatolian-farmer	Central_EU	Balatonlelle Fels-Gamász	Lipson et al. 2017S22	SNP capture	Current study
I1904	Hungary	Anatolian-farmer	Central_EU	Bataszek-Lajver	Lipson et al. 2017S22	SNP capture	Current study
I2739	Hungary	Anatolian-farmer	Central_EU	Bataszek-Lajver	Lipson et al. 2017S22	SNP capture	Current study
I2366	Hungary	Anatolian-farmer	Central_EU	Budakalász-Luppa csárda	Lipson et al. 2017S22	SNP capture	Current study
I2367	Hungary	Anatolian-farmer	Central_EU	Budakalász-Luppa csárda	Lipson et al. 2017S22	SNP capture	Current study
I2369	Hungary	Anatolian-farmer	Central_EU	Budakalász-Luppa csárda	Lipson et al. 2017S22	SNP capture	Current study
I5838	Spain	Anatolian-farmer	Iberia	El Mirador	Lipson et al. 2017S22	SNP capture	Current study
I2384	Hungary	Anatolian-farmer	Central_EU	Hajdúnánás-Eszlári út	Lipson et al. 2017S22	SNP capture	Current study
I0449	Hungary	Anatolian-farmer	Central_EU	Hódmezővásárhely-Gorzsa	Lipson et al. 2017S22	SNP capture	Current study
I1880	Hungary	Anatolian-farmer	Central_EU	Lánycsók Gata-Csatola	Lipson et al. 2017S22	SNP capture	Current study
I1838	Spain	Anatolian-farmer	Basque	Las Yurdinas II	Lipson et al. 2017S22	SNP capture	Current study
I3269	Spain	Anatolian-farmer	Basque	Las Yurdinas II	Lipson et al. 2017S22	SNP capture	Current study
I1907	Hungary	Anatolian-farmer	Central_EU	Proletár dűlő	Lipson et al. 2017S22	SNP capture	Current study
I1895	Hungary	Anatolian-farmer	Central_EU	Szederkény-Kukorica-dűlő	Lipson et al. 2017S22	SNP capture	Current study
I2793	Hungary	Anatolian-farmer	Central_EU	Törökszentmiklós	Lipson et al. 2017S22	SNP capture	Current study
I2794	Hungary	Anatolian-farmer	Central_EU	Törökszentmiklós	Lipson et al. 2017S22	SNP capture	Current study
CabecoArruda117B	Portugal	Anatolian-farmer	Iberia	Cabeço da Arruda	Martiniano et al. 2017S23	Whole genome sequenced	Current study
CabecoArruda122A	Portugal	Anatolian-farmer	Iberia	Cabeço da Arruda	Martiniano et al. 2017S23	Whole genome sequenced	Current study
CovaMoura364	Portugal	Anatolian-farmer	Iberia	Cova Moura	Martiniano et al. 2017S23	Whole genome sequenced	Current study
CovaMoura9B	Portugal	Anatolian-farmer	Iberia	Cova Moura	Martiniano et al. 2017S23	Whole genome sequenced	Current study
LugarCanto41	Portugal	Anatolian-farmer	Iberia	Lugar Canto	Martiniano et al. 2017S23	Whole genome sequenced	Current study
LugarCanto42	Portugal	Anatolian-farmer	Iberia	Lugar Canto	Martiniano et al. 2017S23	Whole genome sequenced	Current study
LugarCanto44	Portugal	Anatolian-farmer	Iberia	Lugar Canto	Martiniano et al. 2017S23	Whole genome sequenced	Current study
I0707	Turkey	Anatolian-farmer	Anatolia	Barcın Höyük	Mathieson et al. 2015S7	SNP capture	Current study
I0708	Turkey	Anatolian-farmer	Anatolia	Barcın Höyük	Mathieson et al. 2015S7	SNP capture	Current study
I0709	Turkey	Anatolian-farmer	Anatolia	Barcın Höyük	Mathieson et al. 2015S7	SNP capture	Current study
I0744	Turkey	Anatolian-farmer	Anatolia	Barcın Höyük	Mathieson et al. 2015S7	SNP capture	Current study
I0745	Turkey	Anatolian-farmer	Anatolia	Barcın Höyük	Mathieson et al. 2015S7	SNP capture	Current study
I0746	Turkey	Anatolian-farmer	Anatolia	Barcın Höyük	Mathieson et al. 2015S7	SNP capture	Current study
I0854	Turkey	Anatolian-farmer	Anatolia	Barcın Höyük	Mathieson et al. 2015S7	SNP capture	Current study
I1096	Turkey	Anatolian-farmer	Anatolia	Barcın Höyük	Mathieson et al. 2015S7	SNP capture	Current study
I1097	Turkey	Anatolian-farmer	Anatolia	Barcın Höyük	Mathieson et al. 2015S7	SNP capture	Current study
I1098	Turkey	Anatolian-farmer	Anatolia	Barcın Höyük	Mathieson et al. 2015S7	SNP capture	Current study
I1101	Turkey	Anatolian-farmer	Anatolia	Barcın Höyük	Mathieson et al. 2015S7	SNP capture	Current study
I1579	Turkey	Anatolian-farmer	Anatolia	Barcın Höyük	Mathieson et al. 2015S7	SNP capture	Current study
I1580	Turkey	Anatolian-farmer	Anatolia	Barcın Höyük	Mathieson et al. 2015S7	SNP capture	Current study
I1581	Turkey	Anatolian-farmer	Anatolia	Barcın Höyük	Mathieson et al. 2015S7	SNP capture	Current study
I1583	Turkey	Anatolian-farmer	Anatolia	Barcın Höyük	Mathieson et al. 2015S7	SNP capture	Current study
I1585	Turkey	Anatolian-farmer	Anatolia	Barcın Höyük	Mathieson et al. 2015S7	SNP capture	Current study
I1300	Spain	Anatolian-farmer	Iberia	El Mirador	Mathieson et al. 2015S7	SNP capture	Current study
Karelia_HG-I0061	Russia	Hunter-Gatherer	EHG	Yuzhnyy Oleni Ostrov	Mathieson et al. 2015S7;Fu et al. 2016S17	Whole genome sequenced	Current study
Karelia_HG-I0061	Russia	Hunter-Gatherer	EHG	Yuzhnyy Oleni Ostrov	Mathieson et al. 2015S7;Fu et al. 2016S17	SNP capture	Current study
I0046	Germany	Anatolian-farmer	Central_EU	Halberstadt-Sonntagsfeld	Mathieson et al. 2015S7;Lipson et al. 2017S18	SNP capture	Current study
I0100	Germany	Anatolian-farmer	Central_EU	Halberstadt-Sonntagsfeld	Mathieson et al. 2015S7;Lipson et al. 2017S18	SNP capture	Current study
I3708	Greece	Anatolian-farmer	Greece	Alepotrypa Cave	Mathieson et al. 2018S25	SNP capture	Current study
I3709	Greece	Anatolian-farmer	Greece	Alepotrypa Cave	Mathieson et al. 2018S25	SNP capture	Current study
I3920	Greece	Anatolian-farmer	Greece	Alepotrypa Cave	Mathieson et al. 2018S25	SNP capture	Current study
I5427	Greece	Anatolian-farmer	Greece	Alepotrypa Cave	Mathieson et al. 2018S25	SNP capture	Current study
I2533	Romania	Anatolian-farmer	Central_EU	Carcea	Mathieson et al. 2018S25	SNP capture	Current study
I2431	Bulgaria	Anatolian-farmer	Balkans	Ivanovo	Mathieson et al. 2018S25	SNP capture	Current study
I5077	Croatia	Anatolian-farmer	Balkans	Osijek Hermanov Vinograd	Mathieson et al. 2018S25	SNP capture	Current study
I5078	Croatia	Anatolian-farmer	Balkans	Osijek Hermanov Vinograd	Mathieson et al. 2018S25	SNP capture	Current study
I5079	Croatia	Anatolian-farmer	Balkans	Osijek Hermanov Vinograd	Mathieson et al. 2018S25	SNP capture	Current study
I2532	Romania	Anatolian-farmer	Central_EU	Radovanci	Mathieson et al. 2018S25	SNP capture	Current study
I4918	Serbia	Anatolian-farmer	Central_EU	Saraorci-Jezava	Mathieson et al. 2018S25	SNP capture	Current study
I5069	Austria	Anatolian-farmer	Central_EU	Schletz	Mathieson et al. 2018S25	SNP capture	Current study
I5070	Austria	Anatolian-farmer	Central_EU	Schletz	Mathieson et al. 2018S25	SNP capture	Current study
I5204	Austria	Anatolian-farmer	Central_EU	Schletz	Mathieson et al. 2018S25	SNP capture	Current study
I5205	Austria	Anatolian-farmer	Central_EU	Schletz	Mathieson et al. 2018S25	SNP capture	Current study
I5206	Austria	Anatolian-farmer	Central_EU	Schletz	Mathieson et al. 2018S25	SNP capture	Current study
I5207	Austria	Anatolian-farmer	Central_EU	Schletz	Mathieson et al. 2018S25	SNP capture	Current study
I5208	Austria	Anatolian-farmer	Central_EU	Schletz	Mathieson et al. 2018S25	SNP capture	Current study
I0676	Macedonia	Anatolian-farmer	Balkans	Skopje Sopite Govrlevo	Mathieson et al. 2018S25	SNP capture	Current study
I2424	Bulgaria	Anatolian-farmer	Balkans	Smyadovo	Mathieson et al. 2018S25	SNP capture	Current study
I2427	Bulgaria	Anatolian-farmer	Balkans	Sushina	Mathieson et al. 2018S25	SNP capture	Current study
I4089	Romania	Anatolian-farmer	Central_EU	Urziceni	Mathieson et al. 2018S25	SNP capture	Current study
I2521	Bulgaria	Anatolian-farmer	Balkans	Veliko Tarnovo Dzhulyunitsa	Mathieson et al. 2018S25	SNP capture	Current study
I0634	Serbia	Anatolian-farmer	Balkans	Vojvodina Hrtkovci Gomolova	Mathieson et al. 2018S25	SNP capture	Current study
I1131	Serbia	Anatolian-farmer	Balkans	Vojvodina Hrtkovci Gomolova	Mathieson et al. 2018S25	SNP capture	Current study
I0698	Bulgaria	Anatolian-farmer	Balkans	Yabalkovo Dimitrovgrad Haskovo	Mathieson et al. 2018S25	SNP capture	Current study
I3433	Croatia	Anatolian-farmer	Balkans	Zemunica Cave	Mathieson et al. 2018S25	SNP capture	Current study
I3947	Croatia	Anatolian-farmer	Balkans	Zemunica Cave	Mathieson et al. 2018S25	SNP capture	Current study
I3948	Croatia	Anatolian-farmer	Balkans	Zemunica Cave	Mathieson et al. 2018S25	SNP capture	Current study
I4111	Ukraine	Hunter-Gatherer	Ukraine-HG	Dereivka I	Mathieson et al. 2018S25	SNP capture	Current study
I4914	Serbia	Hunter-Gatherer	Serbia-HG-IronGates	Hajdučka Vodenica	Mathieson et al. 2018S25	SNP capture	Current study
I4915	Serbia	Hunter-Gatherer	Serbia-HG-IronGates	Hajdučka Vodenica	Mathieson et al. 2018S25	SNP capture	Current study
I4916	Serbia	Hunter-Gatherer	Serbia-HG-IronGates	Hajdučka Vodenica	Mathieson et al. 2018S25	SNP capture	Current study
I4917	Serbia	Hunter-Gatherer	Serbia-HG-IronGates	Hajdučka Vodenica	Mathieson et al. 2018S25	SNP capture	Current study
I5402	Serbia	Hunter-Gatherer	Serbia-HG-IronGates	Hajdučka Vodenica	Mathieson et al. 2018S25	SNP capture	Current study
I5407	Serbia	Hunter-Gatherer	Serbia-HG-IronGates	Lepenski Vir	Mathieson et al. 2018S25	SNP capture	Current study
I4582	Romania	Hunter-Gatherer	Romania-HG-IronGates	Ostrovul Corbului	Mathieson et al. 2018S25	SNP capture	Current study
I5233	Serbia	Hunter-Gatherer	Serbia-HG-IronGates	Padina	Mathieson et al. 2018S25	SNP capture	Current study
I5234	Serbia	Hunter-Gatherer	Serbia-HG-IronGates	Padina	Mathieson et al. 2018S25	SNP capture	Current study
I5235	Serbia	Hunter-Gatherer	Serbia-HG-IronGates	Padina	Mathieson et al. 2018S25	SNP capture	Current study
I5236	Serbia	Hunter-Gatherer	Serbia-HG-IronGates	Padina	Mathieson et al. 2018S25	SNP capture	Current study
I5237	Serbia	Hunter-Gatherer	Serbia-HG-IronGates	Padina	Mathieson et al. 2018S25	SNP capture	Current study
I5238	Serbia	Hunter-Gatherer	Serbia-HG-IronGates	Padina	Mathieson et al. 2018S25	SNP capture	Current study
I5239	Serbia	Hunter-Gatherer	Serbia-HG-IronGates	Padina	Mathieson et al. 2018S25	SNP capture	Current study
I5240	Serbia	Hunter-Gatherer	Serbia-HG-IronGates	Padina	Mathieson et al. 2018S25	SNP capture	Current study
I5242	Serbia	Hunter-Gatherer	Serbia-HG-IronGates	Padina	Mathieson et al. 2018S25	SNP capture	Current study
I5244	Serbia	Hunter-Gatherer	Serbia-HG-IronGates	Padina	Mathieson et al. 2018S25	SNP capture	Current study
I5411	Romania	Hunter-Gatherer	Romania-HG-IronGates	Schela Cladovei	Mathieson et al. 2018S25	SNP capture	Current study
I5436	Romania	Hunter-Gatherer	Romania-HG-IronGates	Schela Cladovei	Mathieson et al. 2018S25	SNP capture	Current study
I1734	Ukraine	Hunter-Gatherer	Ukraine-HG	Vasil'evka	Mathieson et al. 2018S25	SNP capture	Current study
I1736	Ukraine	Hunter-Gatherer	Ukraine-HG	Vasil'evka	Mathieson et al. 2018S25	SNP capture	Current study
I1763	Ukraine	Hunter-Gatherer	Ukraine-HG	Vasil'evka	Mathieson et al. 2018S25	SNP capture	Current study
I4873	Serbia	Hunter-Gatherer	Serbia-HG-IronGates	Vlasac	Mathieson et al. 2018S25	SNP capture	Current study
I4874	Serbia	Hunter-Gatherer	Serbia-HG-IronGates	Vlasac	Mathieson et al. 2018S25	SNP capture	Current study
I4875	Serbia	Hunter-Gatherer	Serbia-HG-IronGates	Vlasac	Mathieson et al. 2018S25	SNP capture	Current study
I4876	Serbia	Hunter-Gatherer	Serbia-HG-IronGates	Vlasac	Mathieson et al. 2018S25	SNP capture	Current study
I4877	Serbia	Hunter-Gatherer	Serbia-HG-IronGates	Vlasac	Mathieson et al. 2018S25	SNP capture	Current study
I4878	Serbia	Hunter-Gatherer	Serbia-HG-IronGates	Vlasac	Mathieson et al. 2018S25	SNP capture	Current study
I4880	Serbia	Hunter-Gatherer	Serbia-HG-IronGates	Vlasac	Mathieson et al. 2018S25	SNP capture	Current study
I4881	Serbia	Hunter-Gatherer	Serbia-HG-IronGates	Vlasac	Mathieson et al. 2018S25	SNP capture	Current study
I1732	Ukraine	Hunter-Gatherer	Ukraine-HG	Vovnigi	Mathieson et al. 2018S25	SNP capture	Current study
I1738	Ukraine	Hunter-Gatherer	Ukraine-HG	Vovnigi	Mathieson et al. 2018S25	SNP capture	Current study
I4432	Latvia	Hunter-Gatherer	Latvia-HG	Zvejnieki	Mathieson et al. 2018S25	SNP capture	Current study
I4434	Latvia	Hunter-Gatherer	Latvia-HG	Zvejnieki	Mathieson et al. 2018S25	SNP capture	Current study
I4435	Latvia	Hunter-Gatherer	Latvia-HG	Zvejnieki	Mathieson et al. 2018S25	SNP capture	Current study
I4436	Latvia	Hunter-Gatherer	Latvia-HG	Zvejnieki	Mathieson et al. 2018S25	SNP capture	Current study
I4437	Latvia	Hunter-Gatherer	Latvia-HG	Zvejnieki	Mathieson et al. 2018S25	SNP capture	Current study
I4438	Latvia	Hunter-Gatherer	Latvia-HG	Zvejnieki	Mathieson et al. 2018S25	SNP capture	Current study
I4439	Latvia	Hunter-Gatherer	Latvia-HG	Zvejnieki	Mathieson et al. 2018S25	SNP capture	Current study
I4440	Latvia	Hunter-Gatherer	Latvia-HG	Zvejnieki	Mathieson et al. 2018S25	SNP capture	Current study
I4441	Latvia	Hunter-Gatherer	Latvia-HG	Zvejnieki	Mathieson et al. 2018S25	SNP capture	Current study
I4550	Latvia	Hunter-Gatherer	Latvia-HG	Zvejnieki	Mathieson et al. 2018S25	SNP capture	Current study
I4551	Latvia	Hunter-Gatherer	Latvia-HG	Zvejnieki	Mathieson et al. 2018S25	SNP capture	Current study
I4552	Latvia	Hunter-Gatherer	Latvia-HG	Zvejnieki	Mathieson et al. 2018S25	SNP capture	Current study
I4554	Latvia	Hunter-Gatherer	Latvia-HG	Zvejnieki	Mathieson et al. 2018S25	SNP capture	Current study
I4595	Latvia	Hunter-Gatherer	Latvia-HG	Zvejnieki	Mathieson et al. 2018S25	SNP capture	Current study
I4596	Latvia	Hunter-Gatherer	Latvia-HG	Zvejnieki	Mathieson et al. 2018S25	SNP capture	Current study
I4627	Latvia	Hunter-Gatherer	Latvia-HG	Zvejnieki	Mathieson et al. 2018S25	SNP capture	Current study
I4630	Latvia	Hunter-Gatherer	Latvia-HG	Zvejnieki	Mathieson et al. 2018S25	SNP capture	Current study
I6677	Czech Republic	Anatolian-farmer	Central_EU	Bilina	Narasimhan et al. 2019S29	SNP capture	Current study
LaBrana1-I0585	Spain	Hunter-Gatherer	Spain-HG	La Braña-Arintero	Olalde et al 2014S8;Mathieson et al. 2015S7	SNP capture	Current study
LaBrana1-I0585	Spain	Hunter-Gatherer	Spain-HG	La Braña-Arintero	Olalde et al 2014S8;Mathieson et al. 2015S7	Whole genome sequenced	Current study
CB13	Spain	Anatolian-farmer	Iberia/Spain_EN_Cardial	Cova Bonica	Olalde et al. 2015S11	Whole genome sequenced	Current study
I2988	Scotland	Anatolian-farmer	Great_Britain	Clachaig	Olalde et al. 2018S27	SNP capture	Current study
I4304	France	Anatolian-farmer	S_France	Clos de Roque	Olalde et al. 2018S27	SNP capture	Current study
I4305	France	Anatolian-farmer	S_France	Clos de Roque	Olalde et al. 2018S27	SNP capture	Current study
I2659	Scotland	Anatolian-farmer	Great_Britain	Distillery Cave	Olalde et al. 2018S27	SNP capture	Current study
I2660	Scotland	Anatolian-farmer	Great_Britain	Distillery Cave	Olalde et al. 2018S27	SNP capture	Current study
I2691	Scotland	Anatolian-farmer	Great_Britain	Distillery Cave	Olalde et al. 2018S27	SNP capture	Current study
I2606	Great_Britain	Anatolian-farmer	Great_Britain	Eton Rowing Course	Olalde et al. 2018S27	SNP capture	Current study
I6759	Great_Britain	Anatolian-farmer	Great_Britain	Giggleswick Scar	Olalde et al. 2018S27	SNP capture	Current study
I2636	Scotland	Anatolian-farmer	Scotland_island	Holm of Papa	Olalde et al. 2018S27	SNP capture	Current study
I2637	Scotland	Anatolian-farmer	Scotland_island	Holm of Papa	Olalde et al. 2018S27	SNP capture	Current study
I2650	Scotland	Anatolian-farmer	Scotland_island	Holm of Papa	Olalde et al. 2018S27	SNP capture	Current study
I2651	Scotland	Anatolian-farmer	Scotland_island	Holm of Papa	Olalde et al. 2018S27	SNP capture	Current study
I2630	Scotland	Anatolian-farmer	Scotland_island	Isbister	Olalde et al. 2018S27	SNP capture	Current study
I2631	Scotland	Anatolian-farmer	Scotland_island	Isbister	Olalde et al. 2018S27	SNP capture	Current study
I2932	Scotland	Anatolian-farmer	Scotland_island	Isbister	Olalde et al. 2018S27	SNP capture	Current study
I2933	Scotland	Anatolian-farmer	Scotland_island	Isbister	Olalde et al. 2018S27	SNP capture	Current study
I2934	Scotland	Anatolian-farmer	Scotland_island	Isbister	Olalde et al. 2018S27	SNP capture	Current study
I2935	Scotland	Anatolian-farmer	Scotland_island	Isbister	Olalde et al. 2018S27	SNP capture	Current study
I2977	Scotland	Anatolian-farmer	Scotland_island	Isbister	Olalde et al. 2018S27	SNP capture	Current study
I2978	Scotland	Anatolian-farmer	Scotland_island	Isbister	Olalde et al. 2018S27	SNP capture	Current study
I2979	Scotland	Anatolian-farmer	Scotland_island	Isbister	Olalde et al. 2018S27	SNP capture	Current study
I3085	Scotland	Anatolian-farmer	Scotland_island	Isbister	Olalde et al. 2018S27	SNP capture	Current study
I4893	Czech Republic	Anatolian-farmer	Central_EU	Ke Stírce Street	Olalde et al. 2018S27	SNP capture	Current study
I4894	Czech Republic	Anatolian-farmer	Central_EU	Ke Stírce Street	Olalde et al. 2018S27	SNP capture	Current study
I2980	Scotland	Anatolian-farmer	Scotland_island	Point of Cott	Olalde et al. 2018S27	SNP capture	Current study
I3041	Scotland	Anatolian-farmer	Great_Britain	Raschoille Cave	Olalde et al. 2018S27	SNP capture	Current study
I3133	Scotland	Anatolian-farmer	Great_Britain	Raschoille Cave	Olalde et al. 2018S27	SNP capture	Current study
I3134	Scotland	Anatolian-farmer	Great_Britain	Raschoille Cave	Olalde et al. 2018S27	SNP capture	Current study
I3136	Scotland	Anatolian-farmer	Great_Britain	Raschoille Cave	Olalde et al. 2018S27	SNP capture	Current study
I3138	Scotland	Anatolian-farmer	Great_Britain	Raschoille Cave	Olalde et al. 2018S27	SNP capture	Current study
I2635	Great Britain	Anatolian-farmer	Scotland_island	Tulloch of Assery	Olalde et al. 2018S27	SNP capture	Current study
I7554	Scotland	Anatolian-farmer	Scotland_island	Unstan Chamber	Olalde et al. 2018S27	SNP capture	Current study
I6751	Great_Britain	Anatolian-farmer	Great_Britain	Fussells Lodge	Olalde et al. 2018S27;Brace et al. 2019S26	Whole genome sequenced	Current study
I6751	Great_Britain	Anatolian-farmer	Great_Britain	Fussells Lodge	Olalde et al. 2018S27;Brace et al. 2019S26	SNP capture	Current study
I1978	Spain	Anatolian-farmer	Basque	Alto de la Huesera	Olalde et al. 2019S34	SNP capture	Current study
I8134	Spain	Anatolian-farmer	Iberia	Campo de Hockey	Olalde et al. 2019S34	SNP capture	Current study
I4565	Spain	Anatolian-farmer	Iberia	Galls Carboners	Olalde et al. 2019S34	SNP capture	Current study
I11248	Spain	Anatolian-farmer	Basque	Jentillarri	Olalde et al. 2019S34	SNP capture	Current study
I11249	Spain	Anatolian-farmer	Basque	Jentillarri	Olalde et al. 2019S34	SNP capture	Current study
I1846	Spain	Anatolian-farmer	Basque	Las Yurdinas II	Olalde et al. 2019S34	SNP capture	Current study
I7604	Spain	Anatolian-farmer	Basque	Mandubi Zelaia	Olalde et al. 2019S34	SNP capture	Current study
I7606	Spain	Anatolian-farmer	Basque	Mandubi Zelaia	Olalde et al. 2019S34	SNP capture	Current study
I5076	Portugal	Anatolian-farmer	Iberia	Monte Canelas	Olalde et al. 2019S34	SNP capture	Current study
I5429	Portugal	Anatolian-farmer	Iberia	Perdigões	Olalde et al. 2019S34	SNP capture	Current study
I8197	Spain	Anatolian-farmer	Iberia	Sima del Ángel	Olalde et al. 2019S34	SNP capture	Current study
I8198	Spain	Anatolian-farmer	Iberia	Sima del Ángel	Olalde et al. 2019S34	SNP capture	Current study
I8199	Spain	Anatolian-farmer	Iberia	Sima del Ángel	Olalde et al. 2019S34	SNP capture	Current study
I8364	Spain	Anatolian-farmer	Iberia	Sima del Ángel	Olalde et al. 2019S34	SNP capture	Current study
I8365	Spain	Anatolian-farmer	Iberia	Sima del Ángel	Olalde et al. 2019S34	SNP capture	Current study
FLR003	France	Anatolian-farmer	N_France	Fleury-sur-Orne	Rivollat et al. 2020S42	SNP capture	Current study
FLR004	France	Anatolian-farmer	N_France	Fleury-sur-Orne	Rivollat et al. 2020S42	SNP capture	Current study
FLR007	France	Anatolian-farmer	N_France	Fleury-sur-Orne	Rivollat et al. 2020S42	SNP capture	Current study
GRG003	France	Anatolian-farmer	N_France	Gurgy les Noisats	Rivollat et al. 2020S42	SNP capture	Current study
GRG008	France	Anatolian-farmer	N_France	Gurgy les Noisats	Rivollat et al. 2020S42	SNP capture	Current study
GRG015	France	Anatolian-farmer	N_France	Gurgy les Noisats	Rivollat et al. 2020S42	SNP capture	Current study
GRG019	France	Anatolian-farmer	N_France	Gurgy les Noisats	Rivollat et al. 2020S42	SNP capture	Current study
GRG022	France	Anatolian-farmer	N_France	Gurgy les Noisats	Rivollat et al. 2020S42	SNP capture	Current study
GRG025	France	Anatolian-farmer	N_France	Gurgy les Noisats	Rivollat et al. 2020S42	SNP capture	Current study
GRG027	France	Anatolian-farmer	N_France	Gurgy les Noisats	Rivollat et al. 2020S42	SNP capture	Current study
GRG032	France	Anatolian-farmer	N_France	Gurgy les Noisats	Rivollat et al. 2020S42	SNP capture	Current study
GRG043	France	Anatolian-farmer	N_France	Gurgy les Noisats	Rivollat et al. 2020S42	SNP capture	Current study
LBR001	France	Anatolian-farmer	S_France	Les Bréguières	Rivollat et al. 2020S42	SNP capture	Current study
LBR002	France	Anatolian-farmer	S_France	Les Bréguières	Rivollat et al. 2020S42	SNP capture	Current study
LBR003	France	Anatolian-farmer	S_France	Les Bréguières	Rivollat et al. 2020S42	SNP capture	Current study
OBN008	France	Anatolian-farmer	N_France	Obernai	Rivollat et al. 2020S42	SNP capture	Current study
OBN009	France	Anatolian-farmer	N_France	Obernai	Rivollat et al. 2020S42	SNP capture	Current study
PEN003	France	Anatolian-farmer	S_France	Pendimoun	Rivollat et al. 2020S42	SNP capture	Current study
ans008	Gotland	Anatolian-farmer	Gotland	Ansarve	Sánchez-Quinto et al. 2019S37	Whole genome sequenced	Current study
ans014	Gotland	Anatolian-farmer	Gotland	Ansarve	Sánchez-Quinto et al. 2019S37	Whole genome sequenced	Current study
ans017	Gotland	Anatolian-farmer	Gotland	Ansarve	Sánchez-Quinto et al. 2019S37	Whole genome sequenced	Current study
ans016	Gotland	Anatolian-farmer	Gotland	Ansarve	Sánchez-Quinto et al. 2019S37	Whole genome sequenced	Current study
bal004	Scotland	Anatolian-farmer	Great_Britain	Balintore	Sánchez-Quinto et al. 2019S37	Whole genome sequenced	Current study
kol006	Czech Republic	Anatolian-farmer	Central_EU	Kolin	Sánchez-Quinto et al. 2019S37	Whole genome sequenced	Current study
Primrose13	Ireland	Anatolian-farmer	Ireland	Primrose Grange	Sánchez-Quinto et al. 2019S37	Whole genome sequenced	Current study
Primrose16	Ireland	Anatolian-farmer	Ireland	Primrose Grange	Sánchez-Quinto et al. 2019S37	Whole genome sequenced	Current study
Primrose2	Ireland	Anatolian-farmer	Ireland	Primrose Grange	Sánchez-Quinto et al. 2019S37	Whole genome sequenced	Current study
Primrose9	Ireland	Anatolian-farmer	Ireland	Primrose Grange	Sánchez-Quinto et al. 2019S37	Whole genome sequenced	Current study
611	Great_Britain	Anatolian-farmer	Great_Britain	Trumpington Meadows	Scheib et al. 2019S38	Whole genome sequenced	Current study
613	Great_Britain	Anatolian-farmer	Great_Britain	Trumpington Meadows	Scheib et al. 2019S38	Whole genome sequenced	Current study
Kostenki14	Russia	Hunter-Gatherer	Russia-PA	Kostenki	Seguin-Orlando et al. 2014S5	Whole genome sequenced	Current study
Sunghir3	Russia	Hunter-Gatherer	Russia-PA	Sunghir	Sikora et al. 2017S24	Whole genome sequenced	Current study
Gokhem2	Sweden	Anatolian-farmer	Sweden	Gökhem Parish	Skoglund et al. 2014S3	Whole genome sequenced	Current study
Ajv58	Sweden	Hunter-Gatherer	Sweden-HG	Gotland	Skoglund et al. 2014S3	Whole genome sequenced	Current study
Xaghra5	Malta	Anatolian-farmer	Malta	Xagħra Circle	Unpublished	Whole genome sequenced	Current study
Xaghra6	Malta	Anatolian-farmer	Malta	Xaghra Circle	Unpublished	Whole genome sequenced	Current study
Xaghra9	Malta	Anatolian-farmer	Malta	Xaghra Circle	Unpublished	Whole genome sequenced	Current study
por002	Spain	Anatolian-farmer	Iberia	El Portalón	Valdiosera et al. 2018S31	Whole genome sequenced	Current study
mur	Spain	Anatolian-farmer	Iberia/Spain_EN_Cardial	Murciélagos de Zuheros	Valdiosera et al. 2018S31	Whole genome sequenced	Current study
IAM3	Morocco	Ancient North African	Morocco_EN	Ifri n'Amr or Moussa	Fregel et al. 2018S26	Mega-capture + shotgun	//
IAM5	Morocco	Ancient North African	Morocco_EN	Ifri n'Amr or Moussa	Fregel et al. 2018S26	Mega-capture + shotgun	//
IAM6	Morocco	Ancient North African	Morocco_EN	Ifri n'Amr or Moussa	Fregel et al. 2018S26	Mega-capture + shotgun	//
IAM7	Morocco	Ancient North African	Morocco_EN	Ifri n'Amr or Moussa	Fregel et al. 2018S26	Mega-capture + shotgun	//
AH1	Iran	Iranian-farmer	Iran Neolithic	Tepe Abdul Hosein	Broushaki et al. 2016S19	Whole genome sequenced	//
AH2	Iran	Iranian-farmer	Iran_Neolithic	Tepe Abdul Hosein	Broushaki et al. 2016S19	Whole genome sequenced	//
AH4	Iran	Iranian-farmer	Iran_Neolithic	Tepe Abdul Hosein	Broushaki et al. 2016S19	Whole genome sequenced	//
WC1	Iran	Iranian-farmer	Iran Neolithic	Wezmeh Cave	Broushaki et al. 2016S19	Whole genome sequenced	//
RISE548	Russia	Steppe Bronze Age	Yamnaya	Temrta IV	Allentoft et al. 2015S13	Whole genome sequenced	//
RISE552	Russia	Steppe Bronze Age	Yamnaya	Ulan V	Allentoft et al. 2015S13	Whole genome sequenced	//
I0429	Russia	Steppe Bronze Age	Yamnaya	Lopatino I, Volga River Valley, Sok River	Mathieson et al. 2015S9	SNP capture	//
I0443	Russia	Steppe Bronze Age	Yamnaya	Lopatino II, Volga River Valley, Sok River	Mathieson et al. 2015S9	SNP capture	//
I0231	Russia	Steppe Bronze Age	Yamnaya	Volga River Valley, Southern Steppe, Ekaterinovka	Narasimhan et al. 2019S35	SNP capture	//
I0438	Russia	Steppe Bronze Age	Yamnaya	Volga River Valley, Samara River, Luzkhi I	Narasimhan et al. 2019S29	Whole genome sequenced	//
KK1	Georgia	Hunter-Gatherer	CHG	Kotias Klde	Jones et al. 2015S10	Whole genome sequenced	//
SATP	Georgia	Hunter-Gatherer	CHG	Satsurblia	Jones et al. 2015S10	Whole genome sequenced	//
Sidelkino	Russia	Hunter-Gatherer	EHG	Sidel’kino	Damgaard et al. 2018S30	Whole genome sequenced	//
Ust-Ishim	Russia	Hunter-Gatherer	Ust-Ishim	Irtysh River	Fu et al. 2014S7	Whole genome sequenced	//
GoyetQ116-1	Belgium	Hunter-Gatherer	GoyetQ116-1	Goyet cave	Fu et al. 2016S17	SNP capture	//
ZBC-IPB001	Turkey	Hunter-Gatherer	AHG	Pınarbaşı,	Feldman et al. 2019S36	SNP capture	//
MA1.SG	Russia	Hunter-Gatherer	MA1.SG	Mal’ta	Raghavan et al. 2014S6	Whole genome sequenced	//
B_Mixe-1	Mexico	Modern	Mixe.DG	//	Mallick et al. 2016S15	Whole genome sequenced	//
S_Mixe-2	Mexico	Modern	Mixe.DG	//	Mallick et al. 2016S15	Whole genome sequenced	//
S_Mixe-3	Mexico	Modern	Mixe.DG	//	Mallick et al. 2016S15	Whole genome sequenced	//
S_Han-1	China	Modern	Han.DG	//	Mallick et al. 2016S15	Whole genome sequenced	//
S_Han-2	China	Modern	Han.DG	//	Mallick et al. 2016S15	Whole genome sequenced	//
S_Mbuti-1	Africa	Modern	Mbuti.DG	//	Mallick et al. 2016S15	Whole genome sequenced	//
S_Mbuti-2	Africa	Modern	Mbuti.DG	//	Mallick et al. 2016S15	Whole genome sequenced	//
S_Mbuti-3	Africa	Modern	Mbuti.DG	//	Mallick et al. 2016S15	Whole genome sequenced	//
B_Mbuti-4	Africa	Modern	Mbuti.DG	//	Mallick et al. 2016S15	Whole genome sequenced	//
S_Papuan-1	New Guinea	Modern	Papuan.DG	//	Mallick et al. 2016S15	Whole genome sequenced	//
S_Papuan-2	New Guinea	Modern	Papuan.DG	//	Mallick et al. 2016S15	Whole genome sequenced	//
S_Papuan-3	New Guinea	Modern	Papuan.DG	//	Mallick et al. 2016S15	Whole genome sequenced	//
S_Papuan-4	New Guinea	Modern	Papuan.DG	//	Mallick et al. 2016S15	Whole genome sequenced	//
S_Papuan-5	New Guinea	Modern	Papuan.DG	//	Mallick et al. 2016S15	Whole genome sequenced	//
S_Papuan-6	New Guinea	Modern	Papuan.DG	//	Mallick et al. 2016S15	Whole genome sequenced	//
S_Papuan-7	New Guinea	Modern	Papuan.DG	//	Mallick et al. 2016S15	Whole genome sequenced	//
S_Papuan-8	New Guinea	Modern	Papuan.DG	//	Mallick et al. 2016S15	Whole genome sequenced	//
S_Papuan-9	New Guinea	Modern	Papuan.DG	//	Mallick et al. 2016S15	Whole genome sequenced	//
S_Papuan-10	New Guinea	Modern	Papuan.DG	//	Mallick et al. 2016S15	Whole genome sequenced	//
S_Papuan-11	New Guinea	Modern	Papuan.DG	//	Mallick et al. 2016S15	Whole genome sequenced	//
S_Papuan-12	New Guinea	Modern	Papuan.DG	//	Mallick et al. 2016S15	Whole genome sequenced	//
S_Papuan-13	New Guinea	Modern	Papuan.DG	//	Mallick et al. 2016S15	Whole genome sequenced	//
S_Papuan-14	New Guinea	Modern	Papuan.DG	//	Mallick et al. 2016S15	Whole genome sequenced	//
B_Papuan-15	New Guinea	Modern	Papuan.DG	//	Mallick et al. 2016S15	Whole genome sequenced	//
B_Karitiana-1	Karitiana	Modern	Karitiana.DG	//	Mallick et al. 2016S15	Whole genome sequenced	//
S_Karitiana-2	Karitiana	Modern	Karitiana.DG	//	Mallick et al. 2016S15	Whole genome sequenced	//
S_Karitiana-3	Karitiana	Modern	Karitiana.DG	//	Mallick et al. 2016S15	Whole genome sequenced	//

## Sheet: B
ID	ANN1	ANN2	ans017	ans008	ARD2	ASH1	ASH3	atp12-1420	atp016	atp002	BA64	bal004	Bar31	Bar8	BG72	Bon002	CabecoArruda117B	CabecoArruda122A	CAK530	CAK531	CAK532	CAK533	CAK68	CH448	CovaMoura364	CovaMoura9B	I6766	FLR004	FLR007	R4	R5	R2	R9	R3	R8	GNM1076	Gokhem2	GRG003	GRG008	GRG022	GRG025	GRG027	GRG032	GRG043	I0025	I0026	I0046	I0054	I0100
ANN1	0	159.87	0	9.28696	79.4183	22.3439	42.4905	4.38317	2.82134	5.73469	9.87038	23.6369	5.97943	6.81535	59.796	0	10.5907	13.9867	24.5493	60.4127	54.6239	32.0017	19.5585	27.7415	5.12948	5.26879	13.8736	21.631	43.8893	33.4342	7.24367	0	8.23801	5.71051	8.46681	14.3776	18.4024	19.986	5.37492	54.2803	18.1014	22.0271	39.844	9.66916	0	4.71835	2.67791	15.1573	15.1011
ANN2	159.87	0	0	9.95465	12.0476	33.6573	37.3966	0	26.8409	10.3895	39.7796	26.5257	11.5507	0	90.7048	3.3986	34.2428	16.5378	8.7503	30.9686	62.4199	18.829	39.4731	38.8849	37.0138	23.705	41.6612	55.4999	17.7081	0	0	5.32108	0	16.5408	0	54.093	15.0826	22.4981	0	6.51727	35.8354	44.6751	18.1625	41.5841	0	0	6.81464	4.52944	2.134
ans017	0	0	0	93.5185	20.2185	20.1288	9.24372	32.9328	8.43257	0	17.5171	22.0641	2.82169	24.4077	7.32318	7.00533	10.2843	9.45694	12.4248	10.9212	18.5223	0	7.78242	16.6362	17.8273	5.89793	42.5509	12.2035	8.74529	8.18824	2.55754	9.28806	0	3.12822	17.3536	14.8915	35.6139	19.5318	7.79359	25.9403	12.4523	34.5742	0	3.05667	17.6795	15.3998	4.08619	5.72186	7.76135
ans008	9.28696	9.95465	93.5185	0	15.8096	4.90206	8.50767	0	22.2325	11.9001	0	0	0	2.02908	2.65923	0	0	0	7.37793	0	10.7837	2.7172	11.9893	23.7462	12.8141	28.6317	9.74868	2.03607	2.22254	18.3696	2.60446	8.24742	5.31409	22.4939	2.78092	7.99321	31.1318	7.1935	13.3359	4.37673	25.3681	9.39366	3.99988	0	8.17319	7.51705	19.2901	18.8351	16.5667
ARD2	79.4183	12.0476	20.2185	15.8096	0	38.2415	31.9929	5.00672	50.1984	10.1615	64.8074	23.4268	9.13267	5.6973	22.2504	2.05784	11.248	5.28843	23.8075	43.3777	40.9669	22.0752	24.0638	30.4155	0	8.4661	44.9374	30.4002	17.9802	7.19007	15.7267	5.97274	2.80562	8.13845	4.28414	36.7822	17.3928	40.6536	25.9488	29.9451	51.8343	9.46092	20.2981	12.9854	7.91808	27.9279	7.43924	4.9015	10.3827
ASH1	22.3439	33.6573	20.1288	4.90206	38.2415	0	44.4888	6.12559	7.29303	9.07216	37.5963	22.1471	5.46844	17.581	47.8895	4.18395	6.85871	5.28559	41.3413	24.0719	17.4722	12.3931	25.6066	46.6911	28.2374	11.3065	67.1865	19.5383	59.9742	15.7696	4.57018	0	10.7634	6.73392	0	26.3246	12.09	15.1887	15.7153	19.5268	24.297	15.3115	19.1403	41.0539	8.92978	3.90666	10.7655	49.6307	2.96856
ASH3	42.4905	37.3966	9.24372	8.50767	31.9929	44.4888	0	16.5564	7.58425	0	23.7526	69.4067	19.1432	22.1535	45.9935	5.25807	11.9987	23.7036	19.2208	40.7882	48.0519	17.6268	18.5395	25.0133	35.2031	14.5572	24.691	27.1297	27.8067	4.01886	14.248	2.2532	5.4557	7.14328	25.2429	27.553	21.8829	40.0403	34.5516	47.5093	44.0172	33.5046	35.8378	23.6778	33.7177	12.7406	0	10.2717	8.66092
atp12-1420	4.38317	0	32.9328	0	5.00672	6.12559	16.5564	0	27.5337	46.6731	19.5828	9.64132	9.31119	15.2647	4.12758	0	16.4926	34.7272	2.37986	4.32357	3.29931	10.624	28.8265	30.8625	29.6721	19.7114	17.7392	3.61395	20.9322	10.5895	0	20.5304	11.3566	9.56609	2.9727	13.8303	13.672	22.9758	15.7864	43.7465	13.4031	26.6026	7.68808	51.4334	2.26635	0	10.6265	4.88301	6.13805
atp016	2.82134	26.8409	8.43257	22.2325	50.1984	7.29303	7.58425	27.5337	0	10.993	12.0206	0	11.5611	2.38465	17.9592	0	9.94689	17.2272	12.1764	20.0736	20.0911	17.7845	21.2337	2.60434	11.1618	11.3771	2.03055	11.5854	22.1889	19.2003	11.9729	11.3056	15.8267	9.16196	21.7872	6.61581	4.82177	9.48484	16.6702	61.1932	20.0972	31.0883	3.16372	7.98335	41.4776	3.53344	27.0383	3.65629	5.33322
atp002	5.73469	10.3895	0	11.9001	10.1615	9.07216	0	46.6731	10.993	0	13.1724	12.74	5.61107	0	11.4437	14.7159	4.86914	10.0055	11.6694	12.7828	16.5753	6.86384	25.7396	3.92928	14.4951	18.0228	2.61083	19.3728	26.6223	7.56108	0	12.7023	8.69788	9.62733	0	6.69123	0	26.6163	30.4993	18.1231	5.69828	2.4102	10.35	12.9567	2.47193	0	18.1161	0	2.92084
BA64	9.87038	39.7796	17.5171	0	64.8074	37.5963	23.7526	19.5828	12.0206	13.1724	0	31.5905	10.2273	3.77104	40.2575	9.72668	26.2911	9.97992	8.89744	47.5139	16.4849	27.9798	34.7585	22.4926	23.3625	22.0491	30.6696	13.1341	30.4636	15.3409	8.43474	2.34079	3.95999	4.53537	11.165	18.3035	8.10098	18.2431	8.17254	26.0714	3.86069	26.5208	23.9916	16.848	3.39109	2.89108	0	18.641	7.75976
bal004	23.6369	26.5257	22.0641	0	23.4268	22.1471	69.4067	9.64132	0	12.74	31.5905	0	0	2.87161	25.4022	8.29986	43.4452	19.1599	45.9198	48.8797	26.3192	19.3657	2.52843	45.1026	7.6827	16.2783	48.8862	10.0198	30.9315	5.12876	5.36862	3.08075	5.73934	25.0425	13.1529	24.9582	14.9914	24.6032	22.808	0	9.99856	26.3833	20.1924	31.7432	2.49661	0	25.0495	7.25456	7.44273
Bar31	5.97943	11.5507	2.82169	0	9.13267	5.46844	19.1432	9.31119	11.5611	5.61107	10.2273	0	0	41.549	9.89628	28.7778	0	9.74856	4.5818	10.3073	5.9508	12.2245	12.0921	0	2.1634	0	2.42303	14.2293	22.4298	0	15.9234	9.39193	29.1762	12.6317	8.09549	27.7699	14.2381	15.7717	0	3.22789	0	2.3041	13.1259	22.8988	16.0622	8.23351	11.4693	25.3297	27.7032
Bar8	6.81535	0	24.4077	2.02908	5.6973	17.581	22.1535	15.2647	2.38465	0	3.77104	2.87161	41.549	0	0	20.9437	2.96733	0	0	19.4453	0	18.4218	0	7.23933	0	3.07849	0	13.6518	23.5473	9.31012	20.05	10.7926	46.5317	11.3775	0	5.61639	2.82642	6.91774	4.29099	3.39554	2.57725	7.65236	6.04476	6.97103	8.87282	6.42816	3.47016	13.6545	13.938
BG72	59.796	90.7048	7.32318	2.65923	22.2504	47.8895	45.9935	4.12758	17.9592	11.4437	40.2575	25.4022	9.89628	0	0	10.3509	21.4566	7.62111	34.2784	33.5543	24.5184	25.9731	23.5859	33.8315	15.0369	11.5966	33.6655	17.7115	37.7373	9.74108	0	2.06307	25.3914	0	3.42948	68.4023	14.2872	12.2489	15.019	58.8173	28.3524	32.4416	14.5356	41.4871	0	18.7832	0	0	17.4496
Bon002	0	3.3986	7.00533	0	2.05784	4.18395	5.25807	0	0	14.7159	9.72668	8.29986	28.7778	20.9437	10.3509	0	8.0229	12.834	0	0	3.59335	10.201	0	15.0002	21.9885	0	0	12.2445	20.4451	4.85052	2.70789	22.3229	15.289	22.0688	9.33817	9.47964	10.2508	15.6485	24.7489	17.7208	0	7.36512	0	3.48769	45.3319	16.6132	42.2499	6.66758	2.04803
CabecoArruda117B	10.5907	34.2428	10.2843	0	11.248	6.85871	11.9987	16.4926	9.94689	4.86914	26.2911	43.4452	0	2.96733	21.4566	8.0229	0	67.0587	11.1731	39.8585	10.2749	34.3185	13.9995	24.4247	7.7344	28.133	14.6988	15.0048	0	7.29389	6.42974	0	0	3.29046	0	17.6468	3.92209	19.6079	11.7365	2.43709	20.8694	19.5879	0	4.5098	15.7456	0	3.88176	0	10.272
CabecoArruda122A	13.9867	16.5378	9.45694	0	5.28843	5.28559	23.7036	34.7272	17.2272	10.0055	9.97992	19.1599	9.74856	0	7.62111	12.834	67.0587	0	19.5944	19.3522	37.8827	17.9688	26.8773	30.6043	39.8419	15.0401	5.2028	5.44805	2.7665	2.6645	13.9866	3.05412	17.6131	4.70895	10.8462	3.74791	0	58.2523	12.0216	12.7605	15.1148	27.5873	14.2873	21.0733	7.55424	2.89984	6.85541	0	11.4222
CAK530	24.5493	8.7503	12.4248	7.37793	23.8075	41.3413	19.2208	2.37986	12.1764	11.6694	8.89744	45.9198	4.5818	0	34.2784	0	11.1731	19.5944	0	68.4769	52.9447	98.2118	14.1309	28.1821	16.9086	0	19.1831	20.5598	12.2584	5.72314	3.33063	15.4307	12.5811	3.14723	0	39.191	16.7397	3.04939	18.4546	2.8492	37.6841	5.76224	19.0703	40.0382	8.90903	11.8648	2.17423	6.29697	0
CAK531	60.4127	30.9686	10.9212	0	43.3777	24.0719	40.7882	4.32357	20.0736	12.7828	47.5139	48.8797	10.3073	19.4453	33.5543	0	39.8585	19.3522	68.4769	0	24.0841	86.7819	24.5833	39.5891	15.7791	6.80355	17.6555	13.5468	17.2448	5.73862	22.8883	5.80944	9.36423	4.26124	19.1666	15.4424	20.8127	51.1941	10.3304	35.0376	30.2885	7.3285	22.0866	22.9919	14.6801	4.29028	2.7348	0	11.1646
CAK532	54.6239	62.4199	18.5223	10.7837	40.9669	17.4722	48.0519	3.29931	20.0911	16.5753	16.4849	26.3192	5.9508	0	24.5184	3.59335	10.2749	37.8827	52.9447	24.0841	0	51.0982	88.2611	27.8339	21.6647	22.4079	36.9491	40.5791	26.2575	7.26829	3.31471	0	9.78414	2.17334	6.98923	23.4806	16.2207	12.336	21.2804	11.6505	26.5788	10.5068	39.33	30.6904	0	15.7493	3.0388	2.72106	7.83322
CAK533	32.0017	18.829	0	2.7172	22.0752	12.3931	17.6268	10.624	17.7845	6.86384	27.9798	19.3657	12.2245	18.4218	25.9731	10.201	34.3185	17.9688	98.2118	86.7819	51.0982	0	46.7942	13.8435	9.03899	7.64651	5.70334	24.761	10.2322	5.77518	0	0	16.7941	10.2245	0	24.9719	23.0834	30.9901	49.2764	24.4736	30.4839	13.5336	26.0701	16.9524	5.24069	0	5.22098	0	0
CAK68	19.5585	39.4731	7.78242	11.9893	24.0638	25.6066	18.5395	28.8265	21.2337	25.7396	34.7585	2.52843	12.0921	0	23.5859	0	13.9995	26.8773	14.1309	24.5833	88.2611	46.7942	0	29.1948	30.8974	4.62009	28.245	20.3298	7.11726	14.3793	16.2811	5.30768	7.43826	11.1705	2.97273	14.9586	31.5746	13.2691	31.2295	13.2692	25.1393	7.82049	30.1687	28.0839	0	2.23666	3.29225	8.54731	7.17544
CH448	27.7415	38.8849	16.6362	23.7462	30.4155	46.6911	25.0133	30.8625	2.60434	3.92928	22.4926	45.1026	0	7.23933	33.8315	15.0002	24.4247	30.6043	28.1821	39.5891	27.8339	13.8435	29.1948	0	28.565	20.0507	48.7201	39.1837	7.28529	21.3385	5.55838	10.8544	13.3097	2.41794	3.5394	51.4439	26.1731	29.7906	27.11	30.3765	31.746	9.34591	27.572	16.8839	2.19532	0	0	2.32886	21.6412
CovaMoura364	5.12948	37.0138	17.8273	12.8141	0	28.2374	35.2031	29.6721	11.1618	14.4951	23.3625	7.6827	2.1634	0	15.0369	21.9885	7.7344	39.8419	16.9086	15.7791	21.6647	9.03899	30.8974	28.565	0	38.3242	11.0682	33.7483	20.3697	6.84318	0	11.0979	7.75521	7.73272	2.75787	29.5524	13.7778	16.38	68.4754	42.2891	0	28.0338	8.92928	6.46632	5.95043	11.5853	3.64522	8.55707	0
CovaMoura9B	5.26879	23.705	5.89793	28.6317	8.4661	11.3065	14.5572	19.7114	11.3771	18.0228	22.0491	16.2783	0	3.07849	11.5966	0	28.133	15.0401	0	6.80355	22.4079	7.64651	4.62009	20.0507	38.3242	0	15.5659	19.614	21.2722	3.18158	7.31508	3.31113	14.8655	7.42967	2.84029	6.10883	22.4832	8.07104	3.34158	13.3958	15.5975	15.3991	11.4373	13.3055	2.0237	0	8.43047	0	25.9636
I6766	13.8736	41.6612	42.5509	9.74868	44.9374	67.1865	24.691	17.7392	2.03055	2.61083	30.6696	48.8862	2.42303	0	33.6655	0	14.6988	5.2028	19.1831	17.6555	36.9491	5.70334	28.245	48.7201	11.0682	15.5659	0	15.2184	27.2465	9.24425	9.55327	2.1024	0	12.5067	0	59.0435	20.7893	7.21235	6.68557	17.4758	25.9873	20.913	28.8513	11.6224	3.90227	13.1752	0	0	14.8028
FLR004	21.631	55.4999	12.2035	2.03607	30.4002	19.5383	27.1297	3.61395	11.5854	19.3728	13.1341	10.0198	14.2293	13.6518	17.7115	12.2445	15.0048	5.44805	20.5598	13.5468	40.5791	24.761	20.3298	39.1837	33.7483	19.614	15.2184	0	78.4556	0	4.57981	15.7566	24.2318	0	23.6865	7.86581	36.8208	13.8939	21.8381	48.8985	41.947	64.3245	24.8071	31.7666	7.51906	3.60377	17.7038	8.93394	3.60679
FLR007	43.8893	17.7081	8.74529	2.22254	17.9802	59.9742	27.8067	20.9322	22.1889	26.6223	30.4636	30.9315	22.4298	23.5473	37.7373	20.4451	0	2.7665	12.2584	17.2448	26.2575	10.2322	7.11726	7.28529	20.3697	21.2722	27.2465	78.4556	0	19.5319	3.55111	8.52708	11.2206	33.7141	18.5476	14.9326	4.74911	20.9726	33.8648	26.2134	21.757	73.7795	48.2175	53.4255	12.9814	13.118	10.7585	2.79935	2.79658
R4	33.4342	0	8.18824	18.3696	7.19007	15.7696	4.01886	10.5895	19.2003	7.56108	15.3409	5.12876	0	9.31012	9.74108	4.85052	7.29389	2.6645	5.72314	5.73862	7.26829	5.77518	14.3793	21.3385	6.84318	3.18158	9.24425	0	19.5319	0	22.7904	13.4123	7.96497	5.65437	2.58321	9.56575	11.9401	6.36422	3.61444	4.99629	4.36516	11.9558	29.6834	14.5985	8.79678	2.85779	23.2714	2.57611	12.0665
R5	7.24367	0	2.55754	2.60446	15.7267	4.57018	14.248	0	11.9729	0	8.43474	5.36862	15.9234	20.05	0	2.70789	6.42974	13.9866	3.33063	22.8883	3.31471	0	16.2811	5.55838	0	7.31508	9.55327	4.57981	3.55111	22.7904	0	8.89116	4.58533	12.3207	17.5104	17.5413	0	27.2745	10.2227	9.31914	7.6035	2.07624	0	9.73578	0	4.51314	3.78935	20.3	28.3409
R2	0	5.32108	9.28806	8.24742	5.97274	0	2.2532	20.5304	11.3056	12.7023	2.34079	3.08075	9.39193	10.7926	2.06307	22.3229	0	3.05412	15.4307	5.80944	0	0	5.30768	10.8544	11.0979	3.31113	2.1024	15.7566	8.52708	13.4123	8.89116	0	18.0978	46.6234	12.2529	13.2574	4.30066	7.37757	0	15.987	27.3602	28.0959	25.2396	3.60075	20.145	42.0075	16.7295	26.3428	8.61495
R9	8.23801	0	0	5.31409	2.80562	10.7634	5.4557	11.3566	15.8267	8.69788	3.95999	5.73934	29.1762	46.5317	25.3914	15.289	0	17.6131	12.5811	9.36423	9.78414	16.7941	7.43826	13.3097	7.75521	14.8655	0	24.2318	11.2206	7.96497	4.58533	18.0978	0	14.0713	33.8775	18.4625	3.75045	16.0068	0	15.8785	17.8575	36.4724	11.8192	13.7225	24.4615	26.8424	6.25041	6.33775	15.9072
R3	5.71051	16.5408	3.12822	22.4939	8.13845	6.73392	7.14328	9.56609	9.16196	9.62733	4.53537	25.0425	12.6317	11.3775	0	22.0688	3.29046	4.70895	3.14723	4.26124	2.17334	10.2245	11.1705	2.41794	7.73272	7.42967	12.5067	0	33.7141	5.65437	12.3207	46.6234	14.0713	0	17.9388	7.74588	21.5173	12.2513	30.5072	9.6882	22.2601	17.2227	16.4665	3.76172	24.4275	45.4577	14.6586	22.8165	24.6003
R8	8.46681	0	17.3536	2.78092	4.28414	0	25.2429	2.9727	21.7872	0	11.165	13.1529	8.09549	0	3.42948	9.33817	0	10.8462	0	19.1666	6.98923	0	2.97273	3.5394	2.75787	2.84029	0	23.6865	18.5476	2.58321	17.5104	12.2529	33.8775	17.9388	0	16.898	8.82576	5.53384	17.0075	16.2639	0	18.5422	20.6957	5.30963	26.997	14.6732	29.2618	13.9959	11.5641
GNM1076	14.3776	54.093	14.8915	7.99321	36.7822	26.3246	27.553	13.8303	6.61581	6.69123	18.3035	24.9582	27.7699	5.61639	68.4023	9.47964	17.6468	3.74791	39.191	15.4424	23.4806	24.9719	14.9586	51.4439	29.5524	6.10883	59.0435	7.86581	14.9326	9.56575	17.5413	13.2574	18.4625	7.74588	16.898	0	14.8536	0	31.746	28.2354	33.0454	20.7077	12.3443	28.8057	26.226	12.2002	2.16962	4.9901	10.4159
Gokhem2	18.4024	15.0826	35.6139	31.1318	17.3928	12.09	21.8829	13.672	4.82177	0	8.10098	14.9914	14.2381	2.82642	14.2872	10.2508	3.92209	0	16.7397	20.8127	16.2207	23.0834	31.5746	26.1731	13.7778	22.4832	20.7893	36.8208	4.74911	11.9401	0	4.30066	3.75045	21.5173	8.82576	14.8536	0	13.4458	10.623	7.25201	15.7229	7.03163	5.88916	5.56195	7.79443	10.9506	0	0	17.8311
GRG003	19.986	22.4981	19.5318	7.1935	40.6536	15.1887	40.0403	22.9758	9.48484	26.6163	18.2431	24.6032	15.7717	6.91774	12.2489	15.6485	19.6079	58.2523	3.04939	51.1941	12.336	30.9901	13.2691	29.7906	16.38	8.07104	7.21235	13.8939	20.9726	6.36422	27.2745	7.37757	16.0068	12.2513	5.53384	0	13.4458	0	104.762	48.2323	102.877	88.3054	67.3997	46.1371	15.6772	24.298	6.9822	34.0896	12.0249
GRG008	5.37492	0	7.79359	13.3359	25.9488	15.7153	34.5516	15.7864	16.6702	30.4993	8.17254	22.808	0	4.29099	15.019	24.7489	11.7365	12.0216	18.4546	10.3304	21.2804	49.2764	31.2295	27.11	68.4754	3.34158	6.68557	21.8381	33.8648	3.61444	10.2227	0	0	30.5072	17.0075	31.746	10.623	104.762	0	60.3786	83.7001	284.453	37.2134	45.0419	14.7306	8.79683	4.51949	12.2833	17.459
GRG022	54.2803	6.51727	25.9403	4.37673	29.9451	19.5268	47.5093	43.7465	61.1932	18.1231	26.0714	0	3.22789	3.39554	58.8173	17.7208	2.43709	12.7605	2.8492	35.0376	11.6505	24.4736	13.2692	30.3765	42.2891	13.3958	17.4758	48.8985	26.2134	4.99629	9.31914	15.987	15.8785	9.6882	16.2639	28.2354	7.25201	48.2323	60.3786	0	30.9741	41.4785	31.0911	73.312	0	5.12942	11.4562	3.03602	12.6046
GRG025	18.1014	35.8354	12.4523	25.3681	51.8343	24.297	44.0172	13.4031	20.0972	5.69828	3.86069	9.99856	0	2.57725	28.3524	0	20.8694	15.1148	37.6841	30.2885	26.5788	30.4839	25.1393	31.746	0	15.5975	25.9873	41.947	21.757	4.36516	7.6035	27.3602	17.8575	22.2601	0	33.0454	15.7229	102.877	83.7001	30.9741	0	94.202	77.4244	52.9302	28.9806	0	0	15.6397	25.5142
GRG027	22.0271	44.6751	34.5742	9.39366	9.46092	15.3115	33.5046	26.6026	31.0883	2.4102	26.5208	26.3833	2.3041	7.65236	32.4416	7.36512	19.5879	27.5873	5.76224	7.3285	10.5068	13.5336	7.82049	9.34591	28.0338	15.3991	20.913	64.3245	73.7795	11.9558	2.07624	28.0959	36.4724	17.2227	18.5422	20.7077	7.03163	88.3054	284.453	41.4785	94.202	0	104.906	67.0832	8.55505	28.6725	25.4704	4.26193	3.98204
GRG032	39.844	18.1625	0	3.99988	20.2981	19.1403	35.8378	7.68808	3.16372	10.35	23.9916	20.1924	13.1259	6.04476	14.5356	0	0	14.2873	19.0703	22.0866	39.33	26.0701	30.1687	27.572	8.92928	11.4373	28.8513	24.8071	48.2175	29.6834	0	25.2396	11.8192	16.4665	20.6957	12.3443	5.88916	67.3997	37.2134	31.0911	77.4244	104.906	0	45.6662	9.58437	19.4494	0	2.79464	7.45954
GRG043	9.66916	41.5841	3.05667	0	12.9854	41.0539	23.6778	51.4334	7.98335	12.9567	16.848	31.7432	22.8988	6.97103	41.4871	3.48769	4.5098	21.0733	40.0382	22.9919	30.6904	16.9524	28.0839	16.8839	6.46632	13.3055	11.6224	31.7666	53.4255	14.5985	9.73578	3.60075	13.7225	3.76172	5.30963	28.8057	5.56195	46.1371	45.0419	73.312	52.9302	67.0832	45.6662	0	11.9465	15.2711	3.47438	6.49401	17.8644
I0025	0	0	17.6795	8.17319	7.91808	8.92978	33.7177	2.26635	41.4776	2.47193	3.39109	2.49661	16.0622	8.87282	0	45.3319	15.7456	7.55424	8.90903	14.6801	0	5.24069	0	2.19532	5.95043	2.0237	3.90227	7.51906	12.9814	8.79678	0	20.145	24.4615	24.4275	26.997	26.226	7.79443	15.6772	14.7306	0	28.9806	8.55505	9.58437	11.9465	0	25.7596	9.67605	16.4877	21.7396
I0026	4.71835	0	15.3998	7.51705	27.9279	3.90666	12.7406	0	3.53344	0	2.89108	0	8.23351	6.42816	18.7832	16.6132	0	2.89984	11.8648	4.29028	15.7493	0	2.23666	0	11.5853	0	13.1752	3.60377	13.118	2.85779	4.51314	42.0075	26.8424	45.4577	14.6732	12.2002	10.9506	24.298	8.79683	5.12942	0	28.6725	19.4494	15.2711	25.7596	0	38.5165	14.5209	22.8381
I0046	2.67791	6.81464	4.08619	19.2901	7.43924	10.7655	0	10.6265	27.0383	18.1161	0	25.0495	11.4693	3.47016	0	42.2499	3.88176	6.85541	2.17423	2.7348	3.0388	5.22098	3.29225	0	3.64522	8.43047	0	17.7038	10.7585	23.2714	3.78935	16.7295	6.25041	14.6586	29.2618	2.16962	0	6.9822	4.51949	11.4562	0	25.4704	0	3.47438	9.67605	38.5165	0	43.8871	52.0335
I0054	15.1573	4.52944	5.72186	18.8351	4.9015	49.6307	10.2717	4.88301	3.65629	0	18.641	7.25456	25.3297	13.6545	0	6.66758	0	0	6.29697	0	2.72106	0	8.54731	2.32886	8.55707	0	0	8.93394	2.79935	2.57611	20.3	26.3428	6.33775	22.8165	13.9959	4.9901	0	34.0896	12.2833	3.03602	15.6397	4.26193	2.79464	6.49401	16.4877	14.5209	43.8871	0	47.69
I0100	15.1011	2.134	7.76135	16.5667	10.3827	2.96856	8.66092	6.13805	5.33322	2.92084	7.75976	7.44273	27.7032	13.938	17.4496	2.04803	10.272	11.4222	0	11.1646	7.83322	0	7.17544	21.6412	0	25.9636	14.8028	3.60679	2.79658	12.0665	28.3409	8.61495	15.9072	24.6003	11.5641	10.4159	17.8311	12.0249	17.459	12.6046	25.5142	3.98204	7.45954	17.8644	21.7396	22.8381	52.0335	47.69	0
I0172	23.2373	5.24531	29.9486	7.22329	5.62325	2.68654	15.7277	4.01767	20.5734	13.8104	24.3837	8.44349	0	6.20122	2.31314	2.68902	13.5885	3.33882	8.20277	11.0636	3.11757	14.7973	6.75829	13.5536	8.23335	6.73093	8.62491	2.63127	20.5768	19.2629	7.02833	16.318	18.0946	0	6.01082	2.60435	8.41512	15.8483	11.0256	7.13062	3.41565	21.5108	13.9576	21.1552	0	0	4.6932	4.48326	49.689
I0406	5.46959	3.78075	19.5065	14.1797	20.8612	8.44433	9.86447	13.9606	22.5129	27.3756	17.1812	10.9601	9.17521	7.56544	22.1408	5.85054	26.157	21.5679	8.59257	5.86036	7.6583	17.1327	4.12081	2.64262	24.0235	11.0023	12.7033	13.1286	7.80186	13.1528	13.8939	7.40773	10.6763	0	4.15649	11.6988	30.7527	20.9806	11.5471	46.1589	33.2884	33.5031	33.8566	6.29771	4.13692	14.7008	6.74454	8.45732	23.5903
I0412	14.7425	5.09508	12.4338	11.5133	16.675	6.03804	29.1196	37.4006	18.3738	3.46721	25.5726	23.6754	15.999	2.7557	13.8573	17.1393	15.2278	22.8253	23.9043	18.8861	20.697	17.7944	28.7133	26.3063	14.2943	29.1761	28.0567	33.8887	25.4445	10.3879	33.9574	25.1916	15.4386	41.0576	21.0496	40.2924	0	59.213	31.8069	53.8503	28.4896	50.6816	61.1659	40.9517	11.3052	12.0083	5.53699	6.70021	0
I0634	10.4554	12.982	0	7.29526	3.59502	8.61515	13.184	2.3214	9.85981	2.28749	12.711	0	12.3977	11.339	14.2971	30.74	0	5.81803	12.6569	20.0713	7.32841	10.7818	27.0524	19.837	3.98292	7.46355	5.5763	3.81987	0	11.726	8.32931	14.8146	3.98285	18.6032	14.4823	6.0245	4.38582	10.893	12.0166	7.44767	11.9214	3.35342	0	3.05098	23.131	15.3041	9.8145	12.3337	10.5061
I0698	0	2.3112	9.42027	0	18.2281	11.3385	9.61554	9.33232	2.07805	12.8218	2.82732	22.2713	8.22077	16.1289	17.2824	32.2463	13.1229	14.2931	6.72322	5.63531	0	13.8596	17.9104	5.39696	6.87266	4.97953	16.9584	9.45408	3.31418	4.16052	18.3731	26.215	3.91912	6.51648	19.0722	6.53169	3.37204	9.83345	2.73729	13.2545	12.7772	0	8.91833	18.3483	5.17388	20.683	18.3575	0	8.22973
I0707	4.3878	3.40604	6.91957	0	18.7509	11.3374	14.7697	9.16559	2.87764	9.41066	8.81612	18.7341	4.2721	30.412	3.70434	18.2296	0	0	0	2.50959	14.5976	16.7508	3.09745	18.3077	6.60088	8.60666	5.23398	3.42116	10.151	19.1016	35.154	19.0634	23.6693	15.8174	6.7687	3.50279	4.83553	15.6315	11.3636	14.6661	19.2082	4.6136	0	4.76524	11.2498	21.2386	44.2004	19.0129	0
I0708	5.49723	20.8548	8.02577	6.90678	0	15.1408	4.31235	15.2311	0	0	9.98783	3.0298	26.3258	36.0433	0	14.7264	0	2.18156	0	0	21.0943	8.88491	0	0	11.7384	16.2462	5.29137	0	24.123	9.4154	19.2662	4.81132	28.1773	0	9.05174	13.9119	16.6403	8.53763	2.55234	5.9733	5.90452	3.86451	11.6677	0	22.1142	15.674	7.44366	8.25062	5.99514
I0745	0	23.0181	12.7683	9.23963	5.69838	0	0	6.6977	0	10.5943	18.4866	12.6456	6.77304	13.8286	13.4911	27.9035	15.6934	0	0	2.07839	13.3579	0	4.57352	0	2.15822	11.1014	8.81066	9.17982	10.3792	5.73666	20.6181	21.669	11.3037	16.3436	9.92388	2.60061	0	2.12689	8.71608	2.65653	5.03866	0	0	11.344	43.1591	12.8546	24.4346	9.44082	18.2983
I0746	8.85697	0	12.4068	8.31362	7.28783	0	22.8593	6.39309	9.69439	10.9745	5.51351	19.6407	6.45019	16.3195	14.9077	2.31254	0	5.25701	0	10.3658	0	2.0372	2.40371	4.4286	25.5139	8.66018	18.8974	11.2667	7.48943	2.5494	4.20253	23.1235	3.19906	32.0787	12.8247	0	3.23962	27.4872	0	8.24417	4.17514	10.4752	0	0	0	9.48602	20.1783	4.05862	13.4714
I0854	0	12.5507	4.85846	2.04253	0	0	6.12734	2.41749	0	14.2034	0	11.6265	6.28865	29.2613	0	16.4716	12.0881	6.84969	4.70847	13.1593	10.7653	0	3.00452	0	4.47965	5.42616	6.58535	4.42709	0	36.0521	0	2.76384	15.169	17.2893	3.48384	5.44085	7.23146	9.83488	15.6174	6.16369	2.55395	9.73696	9.50376	17.8557	10.2847	14.5572	23.2435	14.9993	23.7387
I1096	6.13752	0	8.18388	0	3.04083	24.0187	13.2483	8.86934	13.9434	5.68925	9.06789	17.1095	12.5608	22.8251	2.09989	14.246	0	5.8276	4.34191	4.74472	20.5256	2.69768	12.3628	2.05859	0	39.5234	3.30227	7.77662	18.0314	3.98482	4.65175	13.9209	8.49866	14.1862	17.8434	6.24232	7.04891	3.57634	0	12.7281	11.1855	0	8.86981	13.0723	6.26551	0	20.516	14.7588	8.14153
I1097	9.94214	30.4077	16.1953	0	7.72221	3.41765	7.36783	9.24632	7.09226	23.8314	12.6004	23.7981	66.4257	47.6645	8.02365	8.39575	4.69867	0	16.5065	13.8198	8.32142	13.4854	0	5.17223	8.6466	0	0	0	19.3448	15.6973	12.5176	27.769	6.62648	26.8773	23.1858	11.164	0	0	8.28007	8.87574	6.41267	4.09145	8.30556	7.96613	21.2202	19.5605	14.3589	0	49.286
I1101	18.2418	9.68003	0	10.7128	0	13.5116	2.71539	0	6.67473	5.21612	9.89288	0	18.3602	34.7762	5.03324	10.295	0	0	4.76011	6.34611	6.83796	5.41376	18.7299	5.80752	0	0	0	11.6426	0	0	33.9484	14.6985	0	24.9061	7.85076	2.64591	12.4375	5.65535	6.86317	7.70828	12.0942	6.80687	7.05572	16.2803	11.1253	10.3921	9.21137	0	16.4141
I11248	19.907	11.6655	11.7746	7.58533	11.4208	8.75069	12.2511	24.7615	17.7449	27.387	15.8394	17.823	0	4.17777	9.14801	14.2758	0	4.53859	2.22641	4.76714	11.2693	8.44116	0	12.2297	32.0994	27.6346	0	13.8088	13.3797	7.36376	5.05443	9.50322	2.55036	5.41692	4.56917	28.453	3.32809	17.6632	22.9439	9.07118	4.54471	14.1035	30.3341	10.3228	3.75196	3.82652	13.1814	8.46041	21.954
I11249	8.1795	3.92183	7.5487	6.60349	20.1743	7.43149	7.90342	43.9955	11.7124	42.6925	14.5254	5.76973	16.3863	3.09319	10.5125	4.94555	22.1008	11.77	5.70186	7.16245	8.63646	21.822	23.3073	0	13.7322	13.1847	15.2327	23.1661	22.8419	7.50403	2.43003	3.56371	17.4292	5.09468	14.016	3.83984	9.29146	26.2069	16.4201	6.80657	18.8819	17.1743	0	23.8846	3.94975	0	12.7017	7.54062	0
I1131	12.7942	0	7.91582	0	3.17046	10.0688	0	2.64618	3.74091	11.2565	0	21.7277	9.69688	0	0	24.4499	2.30741	8.10022	23.0564	4.33702	0	0	3.8443	0	12.367	0	34.0327	6.26891	2.9373	5.80546	6.68251	14.6326	0	15.2635	10.0643	9.97685	3.26965	2.97007	2.68203	0	3.52822	0	28.947	3.18903	18.8396	39.0275	0	12.5682	33.7343
I1300	26.8694	10.1901	2.22768	10.3368	9.91804	0	25.0307	50.3494	29.7696	11.8203	15.4062	13.7443	5.08026	0	19.8521	6.32167	26.0414	75.517	21.2398	16.2654	21.2722	2.40649	2.60136	35.8183	22.6195	35.2176	14.3789	31.9831	15.8679	3.94931	25.6368	15.1748	7.27291	10.762	9.16223	5.11458	0	19.1758	15.9971	27.4899	12.2962	10.261	16.6876	23.1429	16.3501	2.25381	0	4.4577	9.53978
I14677	0	12.2157	0	19.7659	13.9413	5.66787	3.97247	4.43725	10.7614	15.372	6.34699	2.97426	9.59394	6.73221	17.0928	7.63339	13.3927	7.07626	2.60697	8.37587	11.9987	9.03792	8.70017	8.36888	19.3916	50.4274	26.9029	15.2454	15.5613	0	8.1437	5.58166	11.1299	14.4316	0	5.43331	4.96567	15.4659	5.89132	27.0551	24.2539	24.7301	8.73671	33.5947	18.4549	3.64876	6.47866	10.8777	0
I14678	0	12.0588	17.6505	9.19118	27.9612	7.83885	0	6.06039	4.49004	0	5.35813	16.4776	10.0412	6.80009	12.5656	3.76127	12.9507	8.99441	11.7903	0	9.68994	6.66086	3.63671	5.08633	7.67073	9.2121	4.65269	9.85379	4.94319	7.93032	29.5538	21.7031	7.2511	7.37178	2.5137	8.26455	4.58795	15.1501	7.30539	20.5321	17.5333	12.1201	26.7794	27.7979	0	7.2158	3.85614	5.44062	3.29185
I1498	0	5.32448	11.0418	0	8.02457	10.9176	5.12761	4.92469	17.7902	2.39884	4.76714	9.37369	36.2744	2.493	4.05698	9.32437	8.01137	11.4377	10.1349	4.10371	3.40641	13.6595	2.92295	18.6689	2.40874	0	22.4516	11.6831	15.8244	24.2743	3.15198	9.42484	20.1527	33.4523	17.0593	5.26777	4.54292	9.14941	7.01142	7.72419	9.61345	3.72043	7.95556	4.25163	13.7169	11.912	16.6915	18.3721	29.3314
I1499	0	17.4564	0	0	9.13343	35.3178	0	20.7032	9.47386	6.99376	14.9466	18.7498	14.7141	37.0352	0	30.0844	0	15.8652	0	0	7.84202	15.1634	3.20457	39.6177	0	21.3265	11.2982	0	24.462	2.78977	9.34715	9.50366	13.6905	2.60021	16.3905	10.9638	4.8171	7.96321	13.7791	0	7.89961	0	12.9101	13.5418	8.28591	7.91582	13.1644	30.3984	18.2322
I1579	0	11.7518	6.41205	7.78668	10.9495	10.1251	42.7497	7.67587	18.7153	8.1685	6.70803	0	69.0544	28.1194	7.61782	45.1835	12.8741	15.1114	0	0	3.34596	7.80526	2.17187	7.99969	6.32694	8.90352	0	0	6.37566	0	5.61718	6.42997	19.6429	25.0653	26.0233	11.848	3.25871	13.5941	23.7227	26.5126	6.59513	16.251	0	8.35254	23.3676	12.0389	19.0526	17.7386	10.8501
I1581	2.56045	5.37897	0	2.90779	15.255	0	3.91913	2.26153	16.1552	2.58444	3.15406	0	8.16802	4.08864	0	22.6647	0	16.6012	16.6471	4.28194	14.2852	5.55134	9.52618	3.15797	6.56064	0	2.13252	6.94633	2.36643	13.3259	6.07101	8.17778	9.90987	17.9658	55.1699	0	6.98945	6.67542	22.5052	0	4.8838	12.4175	18.4471	5.41179	7.00043	32.6325	14.9557	0	18.2767
I1583	20.9772	10.9664	14.713	7.97361	2.15602	8.14706	0	7.43204	0	0	6.19497	0	8.48945	38.2638	0	12.4519	4.33861	20.4098	2.20719	2.05772	7.31007	2.16465	3.36753	10.4527	0	7.56267	2.04545	4.78381	2.37568	17.3219	3.13731	3.89659	10.3025	22.5635	29.4679	7.58014	2.22929	24.3364	2.48306	9.91301	3.43386	5.12365	22.176	9.98383	28.3727	54.3578	16.8102	18.2893	6.86935
I1585	18.9907	9.79678	7.89409	0	7.84044	0	0	12.7352	10.7488	6.94406	40.9058	9.09527	36.7525	60.8031	0	9.01122	0	14.8958	7.19629	6.67504	0	0	8.72905	13.4452	2.12633	6.89792	6.60548	8.99768	17.6406	28.8995	7.63158	12.3171	9.79742	10.797	19.2428	13.2517	0	0	22.9072	3.31327	12.507	0	21.456	17.8233	25.4953	14.9038	6.76901	10.4027	11.9133
I15942	2.62275	22.2425	11.5909	0	17.4855	3.32494	0	0	4.82832	35.6487	22.6318	0	3.24023	0	13.0056	11.0817	4.82807	0	2.15343	11.8477	0	4.86412	2.41361	12.261	15.3165	4.25051	6.29316	2.80245	10.5816	21.2537	5.60116	4.69026	3.48682	10.0977	13.8604	0	0	12.187	7.70455	10.3183	4.14561	12.4773	2.49816	11.8633	18.0566	19.2185	11.9731	3.1356	0
I15946	7.44507	34.5823	2.30391	8.19314	12.8022	12.7394	10.2659	4.48589	24.5831	13.2465	11.2442	0	17.8263	0	0	3.11501	8.76103	7.04414	0	5.18578	0	17.9121	17.6435	0	11.1921	7.46307	0	0	7.47251	0	7.0458	13.2836	0	14.2719	9.95589	40.1922	18.6858	15.1646	2.55423	18.9439	43.8387	23.2563	13.9392	22.114	12.5223	17.4622	11.369	0	0
I16165	4.68453	21.8444	17.5862	3.95551	14.0337	27.7886	8.18695	6.37558	37.2627	32.1027	16.8459	40.1719	2.2111	11.1089	2.41985	0	12.9913	10.1402	27.2062	4.05145	19.0205	17.6585	0	7.1127	2.32478	11.0692	14.0432	0	28.2629	5.19094	0	0	8.25071	6.86561	11.7899	7.26921	3.53453	19.3791	9.09539	30.0021	14.4517	10.7512	14.9647	29.5141	4.68514	0	0	2.67664	14.1089
I1838	19.7641	16.0689	14.9252	9.44324	3.92606	14.2293	19.8326	45.2925	15.6088	51.1382	10.5005	12.2082	0	6.13112	9.4057	26.638	0	9.25348	21.9459	31.1831	19.6692	10.5467	19.9168	11.9077	3.07802	18.7195	4.99783	8.47653	9.63391	4.90017	5.45149	0	6.20481	5.6811	7.857	20.8912	0	2.52709	17.3728	18.3836	34.7306	38.0978	13.6375	21.216	10.0861	4.10216	0	0	13.6886
I1846	17.2866	21.5967	2.85114	8.84857	24.1684	3.3184	0	15.4778	15.525	13.5319	17.7471	8.83841	17.7099	0	11.6766	0	28.3416	33.048	7.36078	13.1584	0	2.92444	0	9.66011	19.9131	33.4284	14.3064	7.89189	3.14622	0	26.0422	0	0	12.114	4.70551	9.44195	6.58712	3.65531	3.1117	26.876	17.4101	31.7333	15.8555	16.1909	2.45213	31.7548	10.2261	2.04653	3.61047
I1880	4.98545	0	5.00662	0	12.7629	0	28.3558	5.8519	12.3599	8.52097	0	19.9677	11.1068	16.0773	8.25284	7.78685	6.7624	0	6.99779	2.98798	4.72285	10.4529	7.45899	15.1686	6.90903	7.01577	8.92034	8.57221	16.3834	18.1538	2.84614	3.62694	8.38055	6.26269	12.2734	13.8281	7.85146	8.55066	2.56344	7.88249	4.99237	13.0331	4.6265	10.4521	38.8757	20.3775	41.6675	14.4287	10.8894
I1895	13.7093	9.0517	12.6488	14.0245	0	4.76718	12.8906	18.3506	22.823	6.37662	11.1471	2.10347	22.7121	8.35592	0	4.65358	0	0	3.56638	4.37649	3.5284	11.8031	0	0	10.1288	15.1539	6.44819	3.58179	11.2608	6.46213	2.88993	44.5683	15.4458	37.2496	16.703	18.227	17.3875	9.00549	9.31333	7.79053	2.7875	0	16.3964	0	27.8705	18.3405	16.281	30.1763	17.4918
I1904	2.31016	3.71314	2.65816	17.0761	18.1346	20.7479	2.15706	16.5171	3.13129	12.2586	7.39058	20.8977	17.335	13.1977	5.17318	12.4143	11.2707	0	2.64246	7.29665	7.32856	0	8.31357	17.302	3.50719	20.6541	7.16395	8.74788	16.4938	11.9288	5.08341	5.89488	13.0771	16.2513	39.5269	2.8529	7.24065	17.799	9.521	12.2329	3.88137	20.6621	12.0997	28.3258	45.0904	14.1032	11.0169	35.2134	4.47342
I1907	10.0273	14.889	2.75095	30.9638	22.0275	9.56948	0	5.30424	12.0974	10.7031	13.2142	4.13944	6.52356	20.5587	2.28657	11.7762	14.9684	4.77582	0	0	5.51518	0	5.98157	0	0	5.01999	5.21631	20.5613	14.1171	22.2949	16.752	18.8418	31.9016	6.96409	23.4355	0	10.0593	0	0	0	4.11484	0	14.984	10.5863	20.7327	17.6565	30.2557	4.50619	7.23242
I1978	19.4106	17.519	6.90354	17.2394	24.7104	26.0514	23.0304	59.6537	18.7078	40.2578	8.32519	12.5408	4.07472	6.40764	13.192	2.0871	28.5388	20.3888	11.621	16.5963	5.39149	8.20536	21.8578	11.6211	23.9769	20.6108	5.79092	30.1576	8.77625	18.0323	9.87974	2.44833	14.34	15.1501	0	20.8177	4.54584	2.47857	13.7204	19.1072	9.5445	24.3861	26.5698	16.6249	6.83549	11.3109	11.6843	15.869	5.61817
I2367	0	3.66461	2.67282	8.1852	3.73698	0	3.9672	7.08018	3.3137	0	7.41612	11.7417	3.18289	7.81782	6.08524	34.2524	0	0	0	18.2166	0	23.1877	4.15577	0	6.85037	16.5292	0	16.9461	4.98001	17.3337	8.58324	2.11534	4.85426	6.00448	4.02042	10.5184	4.16381	4.11012	8.14702	18.1678	4.61884	3.1331	2.78304	28.8526	6.94182	14.83	0	3.74068	13.7404
I2369	20.0564	12.4003	28.8093	0	0	0	3.07882	4.66408	7.78118	2.47298	0	4.99289	9.9039	6.4351	4.74675	5.08582	0	17.0901	0	3.09492	5.03021	5.46215	3.8261	5.77536	0	0	8.58115	0	22.3326	6.79584	14.8332	11.2783	7.51061	4.21073	20.5506	8.33214	11.1257	2.31795	11.4966	15.6214	0	5.78933	9.61349	0	19.1784	18.7852	2.04178	20.9498	11.3061
I2370	5.2635	22.0363	2.69882	2.53775	4.38017	3.31565	0	18.2901	0	3.90415	10.9429	0	20.6459	12.0711	8.20038	2.50597	0	3.81707	2.29373	6.09281	4.61612	2.87179	2.73421	7.00686	11.6064	0	10.524	32.2982	20.981	3.25862	8.56599	7.33704	20.4112	10.2713	6.10875	13.4631	6.63979	2.17191	0	11.3133	11.2683	9.17466	12.124	7.26489	23.1513	13.9465	2.08193	2.91618	0
I2424	12.6021	4.74411	4.70511	31.7118	9.78578	11.0663	2.63249	2.17964	3.55764	0	0	2.40941	17.32	13.6793	17.7154	2.95837	0	2.35893	2.58547	0	7.7379	0	4.33562	0	3.2983	10.0142	0	0	0	9.25878	7.17095	15.7634	4.44782	0	41.5769	4.70237	0	11.8455	2.8634	12.7113	12.0052	0	11.7983	9.18803	15.5246	20.8401	5.67237	32.643	2.84753
I2427	6.94586	12.5936	4.9106	8.38879	3.23801	17.0904	6.44315	20.9418	22.1943	13.4394	4.72177	0	13.8099	3.81832	24.7529	15.5187	0	4.50141	0	19.4573	12.0859	3.6372	0	2.01303	3.56701	3.41975	0	5.55771	12.8825	2.84655	2.6693	14.5042	10.382	6.14929	6.57454	16.5618	0	8.74625	4.63141	0	16.6815	2.20204	4.26137	8.75306	30.6074	15.8998	2.52346	29.9369	5.88555
I2431	21.8891	16.3841	21.5912	0	3.20531	0	10.8768	0	23.3362	2.41914	6.81642	2.76978	10.4574	3.77588	0	0	0	4.76909	0	15.7246	0	7.43005	2.02416	4.07313	13.1068	6.85827	0	6.50744	2.2459	6.90599	4.67551	16.2867	25.3928	16.5532	7.64725	10.7012	9.06084	12.5475	4.2688	5.82156	14.756	0	3.24012	10.6936	31.3678	45.7428	3.7002	16.9262	5.28346
I2521	16.4434	9.12412	7.83065	7.13566	11.1605	0	5.41463	0	3.0656	0	0	0	15.4171	15.8195	9.35991	8.13288	10.9572	13.8226	2.77263	0	3.02484	0	0	10.6678	0	9.22844	8.86804	20.1472	10.6324	3.05592	7.54128	22.6426	14.3002	43.644	15.5952	3.61731	10.1522	14.685	11.3295	8.86907	19.4176	21.7847	0	3.13952	28.7508	77.2931	15.9311	16.4365	22.8726
I2532	3.25768	0	0	12.2174	0	12.5214	0	3.38568	4.48396	14.8092	3.32456	6.56163	25.5318	9.94078	0	7.03041	7.38063	6.50104	0	8.08154	2.72783	0	21.1347	0	14.6894	3.30957	26.7132	7.08052	0	0	31.0713	27.27	16.3372	14.0424	14.6428	7.00156	0	2.54527	28.6289	16.8525	15.5507	6.06274	12.5599	6.55367	25.4574	27.3081	24.9635	8.0361	35.4768
I2533	0	0	6.80235	7.88467	0	2.29224	12.3997	0	7.36033	14.6927	20.832	0	15.2856	21.1259	0	5.73013	0	3.87813	3.91103	12.8237	2.1345	17.0975	10.0386	2.92024	2.82216	5.81585	4.78751	11.2534	6.01072	4.35833	0	11.7041	8.56664	10.3337	16.7039	0	8.90574	9.13434	14.2653	7.8813	16.0043	12.9269	6.03026	7.95102	14.139	40.1558	13.8737	27.0282	14.804
I2606	25.5373	42.2657	18.6212	11.3764	43.6442	32.3606	15.4179	6.86981	9.68704	14.8577	23.2583	21.7773	2.07174	5.33352	20.7477	6.25512	10.1312	14.581	23.9465	20.3854	24.7929	22.9931	40.7958	21.1201	18.8528	2.19083	44.5398	19.2885	13.7493	6.69001	27.3446	2.70733	8.89888	22.2997	9.97002	50.9136	8.79797	53.0841	10.8346	41.0802	66.6706	19.4273	32.2253	5.32157	0	5.89347	8.47538	5.55312	0
I2630	7.85776	11.828	17.2136	15.6361	19.1751	14.3708	10.583	12.7555	16.2264	0	10.8511	23.3003	8.9177	0	43.5148	8.75626	13.238	2.56488	74.2166	17.7432	30.2987	17.035	19.5054	25.3905	0	0	7.47861	15.5172	33.4674	0	2.02469	4.16674	4.03038	4.12336	4.84615	31.0185	0	20.0027	0	0	57.1656	10.0321	13.8494	18.6093	8.71566	7.1004	0	8.62568	5.27567
I2631	26.1929	8.88638	0	11.1785	25.4827	35.9361	11.1596	2.42097	12.1742	8.70575	12.2256	42.6636	13.7027	4.05936	20.55	3.66276	12.4541	10.1022	19.6595	23.3802	43.3965	11.3839	16.8497	36.9926	19.3427	16.7618	32.1607	17.7197	19.9674	0	0	0	9.85735	0	8.79212	5.30449	0	25.5957	11.3503	21.4322	9.47436	29.253	25.7592	38.3899	3.3793	5.66993	17.1801	22.2105	5.15588
I2635	63.5541	15.9004	44.7806	12.9719	29.7052	19.6744	44.9656	13.6026	20.6857	7.03417	49.9321	126.357	12.0908	2.35186	10.454	31.0141	7.33468	4.28159	25.3001	10.1635	24.881	15.6592	33.2312	44.0697	18.1878	0	18.516	0	24.9092	6.3897	19.7177	7.02678	19.7516	6.71228	7.07369	47.4516	9.9118	15.37	24.5259	35.2514	20.7464	12.3019	23.6994	3.28982	7.49681	14.8715	2.54688	6.16261	4.61732
I2636	39.5912	59.7611	2.05116	3.42841	17.3815	6.27004	28.2554	4.72805	18.0725	0	31.2405	34.6919	3.31489	10.7946	32.2481	16.6347	11.2394	23.4137	19.5246	7.11823	41.314	24.3835	38.5806	37.0972	36.2125	4.64032	16.696	10.5902	21.8143	2.08026	0	20.9159	6.93197	15.0061	3.1956	50.4237	11.0523	22.0854	38.4815	6.26768	9.45468	45.6052	36.1347	40.3782	9.51023	9.83385	4.22098	2.7926	5.07916
I2637	17.4829	65.2123	10.5521	4.84101	31.3849	30.1577	19.1894	11.0232	3.26338	9.78226	26.7338	78.6233	2.64632	0	27.3284	5.79542	5.80144	7.90446	17.9545	20.3369	16.4649	37.4142	14.7618	55.3882	2.6441	28.8481	0	32.7859	29.9874	16.6944	6.23588	7.75286	8.62128	8.12155	4.95605	17.8035	11.7926	14.5188	25.6677	55.501	6.16485	25.1529	12.5614	11.5359	17.7736	0	10.3062	9.5004	0
I2650	49.9849	29.115	19.7368	7.26506	5.43741	31.581	42.5894	4.11132	18.6462	9.57485	40.5447	81.3583	21.0227	9.97434	12.3622	0	11.7201	16.1582	24.1806	34.6845	29.5522	26.2465	37.7327	15.0118	22.9241	5.31353	28.025	23.6044	17.8068	7.81972	8.07241	7.88405	9.89999	2.06902	11.4242	50.0887	5.29067	34.2587	17.3219	18.3453	57.3571	29.1472	15.0341	27.4334	0	0	3.10437	9.06923	29.9956
I2651	8.13465	22.7842	2.97407	27.0298	39.3277	12.9094	55.0406	2.42968	10.7849	22.4864	16.7159	34.4097	16.1051	0	26.5148	13.5846	5.11287	11.6685	19.0887	17.4287	15.9808	15.1574	17.0869	52.0538	3.14808	21.2998	53.2753	13.4785	13.5479	15.6924	19.7834	3.78978	12.7203	9.09881	7.73916	39.4788	6.59309	40.3405	29.3059	25.4896	12.8564	20.1521	38.8145	15.1315	22.8809	3.20334	0	19.2381	0
I2659	10.0269	37.5297	15.361	0	47.3129	30.1476	16.6315	9.8504	2.72073	5.92787	5.81846	35.4679	2.75659	2.9217	37.1811	16.9341	14.0349	9.20654	7.13885	20.812	39.4511	6.74992	51.8483	62.4353	24.2757	11.1881	22.8381	17.4886	25.567	2.16173	2.0969	10.0905	0	4.35329	6.09262	25.9302	14.5265	30.5988	21.5566	30.2116	10.6078	21.9975	35.8834	14.1184	8.63166	4.22085	22.0442	0	15.5793
I2660	11.1658	62.8302	40.0533	11.4726	3.86274	38.5719	64.4049	0	2.17534	4.32533	34.4814	31.7394	10.216	3.47271	43.4826	0	12.7841	5.84586	9.46089	26.1216	39.6934	27.5603	28.1668	21.1688	35.8704	34.0663	44.7608	17.9061	14.0168	10.5259	9.86176	0	2.41271	14.493	12.9024	49.9797	0	30.6099	16.3709	9.4893	24.8594	16.3009	18.6159	22.7119	2.35412	7.72736	0	5.8002	19.9069
I2691	8.21755	9.8327	22.9274	11.2942	20.6997	31.6008	27.0903	35.4206	3.53534	33.592	2.15204	25.4996	27.6085	3.21298	23.0697	3.45581	12.5869	3.32559	36.3271	23.1229	25.9634	30.3471	34.7742	26.6831	51.9265	11.8793	24.175	31.0359	24.2711	18.3874	2.8775	2.29934	5.67111	13.0174	2.25056	31.3412	14.1008	11.0793	16.2249	24.2352	16.5763	14.4618	2.65058	29.1386	4.19284	11.6866	6.72175	23.737	15.4128
I2739	0	10.1339	0	0	22.4902	9.96861	8.03405	0	10.0653	0	5.17943	7.19522	16.0158	0	16.4422	0	0	15.1845	6.01868	8.41737	6.29559	0	7.41188	0	5.65972	6.71132	2.45759	25.3692	19.1664	15.1149	12.5351	15.4523	12.1563	7.54948	30.6844	4.03669	19.208	18.7801	22.92	0	3.26764	15.7381	0	6.48041	25.3866	17.3062	10.5352	48.2753	13.9109
I2753	0	6.4496	10.4697	16.2971	16.0511	4.90838	3.8553	10.4619	6.43684	15.4954	35.96	7.26945	3.41488	10.2729	0	4.83884	11.4597	10.5872	0	4.30782	0	13.5858	32.8835	2.89243	4.6581	18.7218	11.9123	5.36933	17.1401	13.4244	7.59603	7.23979	21.7449	9.44658	3.90123	7.58359	3.84746	12.5141	11.5494	21.6777	22.4321	18.1631	5.65514	28.8043	45.8065	19.0152	4.46715	13.3387	5.51223
I2790	7.96204	2.54382	12.1907	6.88298	8.83666	13.2467	11.344	4.37378	0	16.0273	14.1501	0	21.1254	17.9629	2.18201	13.1855	0	4.14644	2.89399	28.4687	0	4.76865	6.26775	6.9963	23.6978	4.40714	0	7.51847	9.91498	23.7625	0	6.01143	18.2806	6.5762	8.23404	0	0	8.38247	2.6244	5.74266	9.10555	2.48983	16.5206	17.3765	5.62022	0	2.52869	0	0
I2791	7.63298	2.58129	8.23919	11.2512	15.0883	0	19.3562	0	0	4.02206	3.5614	13.398	8.89262	13.8076	4.297	0	0	10.9389	11.8955	0	3.0792	6.47955	0	8.03744	6.77917	6.63284	14.8563	22.8254	4.61282	16.2349	3.12991	6.78063	17.6187	2.68064	23.4188	5.0181	36.0045	2.70541	0	12.6618	11.7101	6.27072	2.57018	13.5247	6.78676	3.41389	14.0729	3.44888	4.51402
I2793	4.93341	5.75571	5.43012	3.57393	20.1834	0	0	5.45587	29.7027	26.42	5.70435	7.34579	0	12.9623	8.30088	7.55987	0	2.6497	4.46652	22.0157	0	0	11.5384	20.0044	0	9.94218	0	0	17.2565	10.1667	7.99559	8.93488	3.18938	7.8581	13.4489	0	3.22587	11.2496	22.8123	12.1007	14.2649	26.0024	3.97529	0	11.8894	4.28159	6.5495	7.46952	18.5311
I2794	0	9.10988	3.05474	14.5284	2.5169	4.5045	2.43167	6.62355	7.65035	0	2.14693	8.91006	5.10006	8.91794	9.39311	15.2417	10.7516	2.72051	0	0	7.75868	7.01451	3.82276	11.9247	4.28459	6.53181	18.7901	12.2219	30.6591	2.42431	0	13.602	13.9368	27.6244	10.2434	40.4924	0	5.10062	15.4853	7.18579	11.9012	11.5715	16.344	0	17.5863	37.5443	16.3489	10.1466	15.3151
I2932	11.4787	20.7404	7.46344	0	25.0278	26.8883	24.1593	5.73168	3.80219	19.4852	13.8096	25.0429	6.15686	0	26.5514	11.3224	0	4.95203	16.0302	21.7823	12.8561	11.1173	31.6908	45.1951	23.8418	5.58121	12.9152	16.3428	4.64548	13.6669	8.51777	2.89813	19.4527	8.49325	6.9565	57.2641	0	10.442	17.6502	7.44113	35.5642	17.6298	26.8099	38.555	8.59244	4.22763	14.7407	15.1495	4.27404
I2933	27.8057	31.286	8.5591	14.4045	16.669	21.4509	83.8456	11.0516	14.7582	11.1013	35.3142	78.1588	13.8358	0	34.7597	5.81346	24.1795	8.29355	11.0702	16.299	20.5627	13.4729	15.7192	15.4399	3.5471	10.5171	28.2377	21.6033	11.337	8.16248	6.78787	8.65107	10.0659	0	0	34.9624	8.10031	13.6416	12.3105	14.2284	17.4093	7.75153	29.8606	37.4166	10.8699	0	9.50384	0	0
I2934	35.056	17.7599	18.4595	16.9583	21.232	37.8082	24.1203	36.3612	14.1138	11.3202	11.0484	46.0725	0	7.15714	30.8442	5.58759	18.4662	23.6978	27.8567	21.0773	38.1611	18.5275	31.4587	37.3486	14.1904	2.80624	16.228	0	24.7451	7.29954	0	0	10.6678	10.8402	13.1158	16.4	5.21968	8.40284	41.4634	62.5418	15.3839	11.4858	38.5417	3.60752	3.34815	0	6.40745	8.26885	10.7538
I2935	28.3392	13.5292	15.6461	5.08373	23.0031	32.4689	50.2852	15.0754	8.34935	23.3928	21.1022	36.593	14.6905	4.182	24.0425	8.47358	19.8387	20.9715	6.90378	19.6324	16.6331	14.2307	10.448	10.5194	11.4053	0	22.4273	25.8888	24.4076	12.4631	4.4257	2.35535	7.33727	6.07269	0	26.3126	11.9893	31.093	20.4406	37.3634	32.5077	11.0874	30.4836	19.5318	0	0	7.47745	6.34375	0
I2977	26.4263	39.676	2.63608	9.03475	5.86703	40.2332	21.9528	19.6188	24.196	6.13542	24.0502	13.8937	5.6031	7.41129	0	8.85716	4.21983	10.3039	19.3134	18.6718	19.9638	33.7505	33.5249	49.1701	3.78396	16.1322	18.7665	20.5995	23.3045	22.6876	3.82167	4.48889	0	7.75212	8.46535	40.2517	4.73793	23.3233	11.0978	13.3476	15.9987	4.0752	46.7099	10.308	9.62294	3.8429	0	7.4846	12.1255
I2978	21.7416	16.0144	22.2437	0	29.8618	32.2647	60.5902	13.4085	3.03979	15.0258	24.186	62.6631	3.2749	2.70992	35.249	12.1126	13.5905	12.9562	28.2287	72.9081	25.2149	38.7714	34.6793	30.7994	17.4605	19.6283	6.65186	17.3755	35.7984	7.12538	28.1258	7.21057	2.04241	0	2.39884	42.1228	20.7657	61.5803	22.8453	23.7502	17.7658	26.2479	9.00927	29.4301	17.9303	7.51001	2.05176	2.7843	7.69736
I2979	31.7916	4.08585	13.8027	10.9813	27.3769	13.7461	27.7186	2.9373	6.32698	11.402	34.9309	61.1381	2.40281	17.7344	21.1839	5.156	0	0	19.1723	32.5477	24.5705	13.2587	30.7431	56.858	15.7393	5.11277	9.90415	2.06197	8.23331	2.08795	16.8402	17.6979	0	6.32393	2.80536	53.0567	0	13.1917	26.7884	14.3095	14.0267	16.5832	37.9162	17.6661	15.3331	14.4141	3.2354	4.51371	0
I2980	39.1872	20.0952	3.93759	16.997	24.9843	12.8599	39.8896	14.1094	14.8537	19.4272	21.315	84.7589	6.61448	0	28.0001	6.34292	7.70257	20.9384	30.3227	27.5465	7.03358	24.3855	27.6471	19.7838	20.7945	12.9989	29.0538	2.48454	29.4026	5.22571	0	5.14827	3.4103	7.02015	9.82595	21.1381	14.4202	10.8294	26.5683	9.99293	10.6241	33.1501	12.3606	40.3262	2.58917	0	7.94473	0	0
I2988	46.9925	30.2031	7.2772	39.6903	26.0026	22.3028	15.0372	22.7987	6.41945	32.3869	53.1213	33.6325	4.77227	4.03945	32.9356	7.20631	4.72996	8.8506	34.087	44.6676	25.5359	36.0341	19.9481	59.2139	14.8092	6.71291	25.9441	7.79463	23.9715	0	9.3273	37.6704	5.85406	18.4135	6.52118	31.5632	32.8861	12.6646	16.9193	17.2591	22.3606	29.6574	17.3988	42.1957	18.387	6.5574	6.45547	3.11769	5.36662
I3041	7.47311	27.8894	3.48858	21.1008	20.3069	10.9362	36.3032	4.58223	9.45385	7.27142	49.1883	27.6508	2.29189	5.13118	35.0667	4.94405	18.8406	5.67657	20.7013	13.2903	25.5019	18.5639	23.7431	30.101	6.11441	19.6779	19.9061	26.4293	32.5318	7.18115	8.31369	6.3921	13.8882	4.96668	4.5322	33.6467	0	12.7547	21.6032	24.7913	20.4367	10.0957	15.6827	12.7858	19.9366	3.88198	0	0	23.3206
I3085	13.2004	48.5621	10.3311	33.7405	21.4879	36.1791	23.0703	21.2621	23.8995	10.4964	14.6107	64.9613	0	15.4873	13.5916	10.4349	12.734	26.5694	23.0698	22.4095	43.6923	19.9406	8.21069	15.2669	18.3172	0	15.3893	15.3644	30.6175	6.97281	8.99532	4.90172	6.01335	18.5287	16.4642	44.1489	15.6476	22.4335	22.227	20.4349	21.9531	30.6579	48.3549	37.9989	0	4.10991	9.32977	10.4999	0
I3133	24.3733	39.0129	9.71317	5.74299	18.0758	49.4723	30.6272	2.82198	22.2014	11.2387	57.0085	23.3166	4.90251	9.94763	3.52677	6.73584	12.446	20.8192	22.3881	35.2342	20.4521	40.4982	59.8476	31.3516	24.6228	8.2476	46.1906	26.5679	41.3985	21.9015	6.7663	10.3873	2.2927	3.26384	3.22122	53.3987	22.5749	27.6666	46.5677	12.6017	35.8674	33.0098	19.8773	87.6558	15.9312	16.3825	10.4847	2.93697	10.0751
I3134	12.7351	45.9263	20.2929	16.8576	58.1905	42.616	26.2277	18.6498	8.98766	3.46361	14.239	69.4423	3.08644	10.7973	44.0933	2.93246	14.6554	31.2147	17.813	26.4343	17.7541	22.0506	7.47134	45.685	10.6772	11.7117	44.513	33.6424	21.0264	10.0649	3.66808	2.256	9.8723	16.3966	10.8017	16.0812	0	22.8115	18.3792	11.2807	10.0584	30.2371	18.3967	17.1658	0	5.03886	20.7828	12.0106	6.98993
I3136	26.2054	13.3939	12.1497	44.7892	9.31022	60.5539	29.0878	9.15288	10.9459	7.37517	30.6935	41.1357	7.66537	13.9799	17.3086	6.53453	5.94263	0	28.1382	48.79	29.4448	46.9754	10.1865	63.9553	6.79755	24.8627	8.45308	31.4746	10.1896	14.2533	10.0246	3.93686	5.39048	4.96037	6.16189	57.3778	9.44547	10.669	43.319	21.4182	23.1842	21.7053	27.104	30.0024	15.8567	7.35082	23.0214	4.46595	16.7069
I3138	18.7786	7.03534	5.61189	21.5116	12.132	3.18995	44.2612	26.3954	2.28723	12.5547	47.9083	31.9107	3.37166	7.83557	68.7197	11.5463	7.80945	8.61337	7.30783	36.9037	17.6896	5.66001	7.85487	61.5572	13.0781	0	28.2301	26.2203	28.1909	4.37413	0	6.42298	9.07195	4.12041	2.96566	13.9046	0	20.4466	23.3627	62.5761	4.47036	8.91723	31.5868	24.9098	10.269	7.09046	13.2691	0	9.87047
I3269	12.5837	4.61035	18.8979	2.40221	25.7926	24.0297	5.39033	40.8312	7.05959	61.9912	17.1009	22.6941	21.6519	7.11106	6.57889	0	26.7903	0	9.18716	4.10438	5.68234	3.39464	10.7475	3.71799	10.5551	6.76237	8.35551	17.6864	14.1202	4.07699	6.10635	3.39476	3.6581	18.3646	2.60543	34.5026	6.66407	20.7707	0	0	3.88548	16.3685	27.6215	24.0931	5.463	3.23374	20.23	6.85202	9.16516
I3433	12.0471	8.24447	5.52967	0	7.30246	2.22079	11.1249	23.3725	28.6701	20.1084	0	12.7695	5.08433	14.3874	24.506	3.15956	11.2002	9.42655	7.66301	21.1024	0	14.0415	35.1815	0	10.871	0	3.31754	8.87388	28.3023	4.9178	8.77238	35.2208	24.9896	34.0103	23.0584	7.00878	0	3.86313	28.7064	26.7399	2.94791	30.4315	12.0478	0	28.5959	28.4788	9.17975	8.95974	0
I3947	5.40508	5.49971	8.11742	0	0	15.6777	10.3748	3.67137	0	5.43926	18.9982	10.5254	7.40469	6.39986	8.39986	10.2744	22.9266	26.042	0	11.4924	4.61233	34.1976	5.0512	2.66134	10.0021	24.1394	2.65017	3.51087	17.6643	12.7422	11.0966	32.6161	35.8473	60.4131	27.1824	0	8.17001	0	15.2874	12.2362	12.1064	2.25976	18.0438	19.5764	5.46383	26.6642	15.8732	7.02336	10.5484
I3948	0	7.3795	11.8688	5.2568	0	14.169	0	13.7406	49.4513	32.124	34.5341	5.63377	33.4306	14.018	3.14451	20.4564	11.06	4.82705	6.6826	12.0584	16.5901	0	15.1192	0	15.9482	7.78231	11.9696	7.02506	6.09067	8.55473	8.66281	28.4587	20.7576	33.0121	38.4723	10.177	3.26591	17.5151	0	17.2931	5.14458	21.6221	21.9241	20.5665	41.1092	50.0534	24.4406	0	6.90643
I4063	4.32812	4.74113	5.40188	17.5462	7.51784	0	23.8926	4.80965	8.22828	13.8545	11.6807	33.6037	2.47137	6.02076	8.52917	8.21029	17.4224	14.168	6.98608	8.04255	14.7423	9.37117	6.14422	2.1283	17.9932	0	0	10.6449	3.4332	7.06334	0	15.6628	19.2778	21.193	6.77839	6.06842	4.49036	10.9255	14.9257	11.6042	2.7706	0	22.0298	19.3675	11.4228	12.199	9.06967	2.98858	8.83177
I4064	6.59979	9.69765	8.58163	5.3682	9.5872	0	3.8477	4.79113	0	17.7872	2.88287	0	6.97795	14.1319	16.7289	3.80659	6.77631	7.9902	0	37.4954	0	2.45601	0	5.47848	10.2326	4.03369	9.43355	16.3535	19.7794	10.6693	18.4802	33.3912	10.4539	29.9318	14.7063	11.3852	12.0318	0	42.9432	11.5474	17.2816	2.78843	18.8722	23.4142	17.4004	25.311	15.2234	43.3512	12.4363
I4065	19.7209	2.77564	2.85502	19.333	3.66675	5.50074	3.46668	13.7664	11.0466	20.3855	5.00136	15.4881	7.04678	16.0759	8.11225	0	4.9578	13.0744	5.04392	9.62775	16.5724	14.7029	2.37712	3.33034	23.4738	2.65931	16.272	7.00651	25.6392	0	3.49662	31.2404	23.522	12.0567	19.762	2.55981	0	7.19613	16.5126	21.8791	19.7133	11.4646	5.91988	0	5.79981	38.451	0	23.3759	0
I4189	15.0979	14.6425	9.58806	13.6176	28.8182	0	11.5424	6.68547	4.21066	0	26.6906	2.26817	8.21115	33.8525	0	26.0404	12.4336	11.1952	0	4.11782	2.63479	6.64309	12.066	3.15901	0	0	0	4.34259	9.89699	4.05609	7.8224	9.99452	40.5347	21.3648	23.9832	7.66353	17.152	4.30656	0	18.6844	11.9218	13.913	8.72465	9.89014	8.00394	0	7.72114	18.71	4.44619
I4304	11.3182	3.1763	10.7554	7.06317	13.721	34.9804	29.7079	19.1477	9.55634	15.5131	12.7771	14.0098	8.32592	14.6462	34.5025	6.20714	29.8391	10.411	0	10.1365	22.3763	8.55096	9.13857	17.2214	21.8913	7.667	15.34	13.0817	52.431	35.857	17.2904	29.6185	25.3766	24.3218	13.9592	11.1268	17.4855	44.4983	24.4996	39.6639	21.0587	30.0199	31.8276	43.8116	5.13173	5.09409	13.7418	13.062	3.99046
I4305	9.02441	12.705	43.9137	24.9502	14.3758	15.707	30.0982	12.6234	19.1772	16.2786	18.9324	6.42617	5.0131	14.3681	4.80769	31.2254	31.9861	6.42705	17.9757	30.4809	11.8044	33.7991	12.7723	36.0062	26.7126	25.3974	48.8526	20.2606	41.5652	10.013	12.7493	26.9607	21.9013	14.3401	3.02321	7.93201	23.4173	23.8812	61.3378	52.5411	53.6536	2.5922	46.765	29.3186	17.8094	10.03	12.2372	16.7706	0
I4565	27.1439	0	13.6625	0	2.1652	2.38802	3.24325	20.1828	20.84	21.9182	16.2618	2.44726	0	5.29429	0	13.7621	4.29898	3.67734	2.97568	2.56213	26.5382	0	15.9017	0	38.7417	10.2323	2.65682	11.4817	12.2104	6.64467	26.1873	10.6565	0	8.00414	4.02748	19.4197	12.5639	0	22.2282	10.0495	15.0195	12.4258	13.1825	39.6017	10.6182	5.98354	18.5761	8.1055	2.18264
I4893	7.54343	8.81892	4.87025	3.12816	0	5.90876	3.51639	8.47771	14.0191	0	14.4717	2.76221	13.8968	2.57478	4.71616	28.8197	0	3.31335	2.91721	0	12.3261	0	2.32575	12.6966	7.45807	13.2891	13.4145	24.8113	23.4299	15.7876	5.87266	14.9222	36.1802	10.7728	23.7394	0	0	2.4785	4.93177	4.30066	14.5062	12.4079	5.48999	5.55824	17.3601	13.8617	24.0505	42.8849	11.5933
I4894	0	5.29273	3.41193	0	7.54897	5.05877	17.9655	0	24.2662	10.4112	0	14.4347	11.7218	7.5599	9.12941	18.9461	3.79417	15.4211	0	0	0	8.43957	3.29684	16.5258	7.7398	0	0	6.24554	0	8.86597	3.96032	10.5652	0	16.2598	7.71252	37.5128	17.7185	4.19375	19.9522	8.95574	12.6404	28.817	35.2312	0	31.0731	26.7234	9.35188	14.5793	2.65583
I5069	5.14882	9.3453	14.3303	3.24711	24.2488	3.49598	3.61232	3.06482	6.94341	3.51104	10.2563	0	11.6544	13.1909	0	16.712	0	2.34596	8.20464	11.0831	7.33967	10.3361	4.89415	7.52253	7.75828	2.59003	6.54211	10.7294	9.32704	11.6314	11.3606	14.9265	14.0127	7.5222	9.82282	4.29119	13.2212	19.6005	3.03726	0	0	3.81419	10.3881	5.22745	38.7897	31.9547	29.2693	12.5213	23.0102
I5070	7.15941	12.2436	0	0	5.75924	24.4448	7.75378	4.36038	4.30191	7.94383	8.80037	6.23082	2.06023	10.6697	13.1905	21.7716	3.61069	5.90196	0	12.0972	16.9997	3.32325	12.098	5.87008	0	0	0	9.85512	0	7.15135	10.0694	0	22.821	21.7341	28.3259	27.9342	14.3939	9.60017	15.1807	14.8188	4.99514	17.2231	22.4175	0	27.7628	15.55	17.2078	30.7992	26.1166
I5076	12.1903	12.7252	2.80084	0	5.59953	12.5906	17.6098	23.3905	26.2047	13.9015	9.98956	51.833	7.17149	3.0128	25.4776	10.0717	15.152	18.2887	0	10.064	15.7113	21.1796	24.9512	25.8952	30.2457	59.2874	9.87458	18.6866	7.65024	11.348	17.9939	26.1177	0	23.1846	0	8.15472	12.5239	31.4568	36.0559	17.5131	18.4501	16.9036	6.37252	13.7159	18.5178	5.51459	39.1929	4.94514	10.0039
I5077	19.9137	0	4.56448	0	3.65229	6.15447	5.5916	3.40054	2.83407	9.66192	0	8.22743	11.0596	9.49202	4.60857	34.8319	4.63422	5.23898	0	4.4552	16.6099	2.05014	4.80033	7.82724	0	3.05401	6.83474	0	11.5786	0	33.0491	14.0829	5.25701	21.1379	2.92894	6.6284	0	0	15.5179	11.5226	8.85774	12.0318	8.25064	8.09797	20.9042	3.28389	12.3634	53.8693	49.3486
I5078	14.1602	0	0	9.5038	0	0	0	14.1758	13.5209	0	42.8417	6.98186	6.17715	10.4489	12.5184	16.1079	11.6488	4.64343	3.60643	7.48113	14.4393	0	13.445	14.7956	3.20423	8.05635	7.66036	10.4674	10.0527	4.05006	4.43669	11.6907	9.38535	5.97496	14.853	18.9541	12.0134	4.35145	3.19061	18.5262	6.07902	10.4765	11.1349	0	21.9996	11.1863	29.5563	11.3066	18.2455
I5079	0	4.11322	3.76805	26.1956	0	10.2248	9.57563	0	11.0636	9.4494	6.52751	8.02637	9.23561	12.3734	3.2963	0	2.55003	19.7835	4.29228	7.46452	0	13.1764	15.3378	4.55585	12.676	2.11737	4.04161	5.89815	9.1981	18.7567	0	5.90959	23.3468	0	16.2265	11.3171	2.90911	9.98165	9.4697	3.60814	11.4546	0	6.43125	16.6069	17.1625	20.3792	10.7789	33.3971	29.1758
I5205	0	0	16.665	16.2649	6.60286	12.2341	15.735	2.95972	12.4525	20.4394	3.52249	4.44521	21.6033	8.2568	2.07479	0	8.27892	13.6642	8.78766	14.3467	3.44595	6.57456	7.33838	10.3349	0	0	12.7345	10.393	6.34686	0	0	13.9734	45.3627	31.371	11.5602	0	0	0	14.0622	3.1703	22.7435	14.0232	0	12.5934	39.3784	66.7677	46.3337	18.0959	22.5484
I5206	2.43983	12.8762	11.6706	4.83198	0	12.5713	0	3.62362	3.1566	2.20663	11.408	4.80616	2.47977	2.89637	6.60879	8.73669	13.5881	27.5487	0	12.7338	12.7695	12.454	5.36969	0	4.81318	4.6472	8.95576	4.30784	10.0129	2.43162	23.538	21.2924	19.8925	6.31648	7.41599	3.34813	17.263	18.6985	4.80123	8.04932	12.122	7.91293	5.82665	23.7294	19.3486	38.096	21.7707	50.3384	22.1254
I5207	0	7.69736	9.84011	2.62909	7.36594	0	2.66553	6.37567	8.03154	6.67143	7.39034	8.07447	25.6852	29.1912	0	16.5575	0	6.28247	0	27.6869	6.65497	15.0589	2.09163	7.49491	4.59186	12.5436	0	5.54971	9.76618	10.391	15.3428	3.31047	0	9.05044	19.3915	17.6536	3.53539	3.92883	8.72679	8.61174	15.6356	10.936	15.5615	3.70031	26.3854	9.50725	13.9287	21.8935	17.7468
I5427	27.1964	0	22.677	9.13985	2.56096	0	16.745	0	11.4267	14.9672	7.94173	6.0535	42.7034	20.2254	5.11419	5.10021	0	14.1311	13.9472	2.11294	0	0	5.99105	15.6116	2.10106	3.43587	3.82118	0	2.71154	5.4342	9.46484	22.862	13.8833	2.02785	12.6052	0	7.20639	3.00508	11.9667	15.4839	0	5.84934	20.5989	26.412	9.74447	14.8341	2.98343	5.24289	23.5107
I5838	0	4.21409	11.9172	14.218	9.88062	8.23602	2.52213	29.9865	23.8653	62.412	25.6799	0	0	13.9068	21.8125	16.4987	19.6834	16.417	0	12.9693	7.12533	0	13.4481	20.4993	22.836	33.5795	17.488	8.88351	7.98262	7.4497	17.7685	4.11854	4.51077	0	3.68114	0	8.35405	28.9571	19.9975	24.2494	13.8976	39.7565	47.2421	27.1477	0	11.4954	12.1971	6.59079	8.17588
I6677	3.38245	6.44052	18.2881	24.1696	16.7721	13.625	4.3911	12.6136	3.31372	19.6592	6.53358	7.25597	8.82078	29.2686	4.76914	5.63967	15.6759	26.9879	6.48419	17.8366	2.94714	3.15948	6.14126	4.31283	12.4162	6.83117	3.74424	27.5185	11.9519	0	0	2.53528	26.2565	20.4199	0	10.515	9.65402	7.3484	16.3016	20.2734	11.8614	5.33762	15.5659	17.2502	0	14.9368	0	0	5.85893
I6759	30.1579	31.2238	12.2455	11.7463	49.4115	16.8657	50.8793	8.03736	8.71614	23.789	42.0329	31.5959	0	0	43.6294	14.3312	6.16078	25.0399	48.0015	16.9232	32.7083	50.0928	50.7251	21.5767	2.1986	38.5864	43.5983	26.2853	34.7924	9.08612	7.46665	0	5.1521	0	8.18263	22.6509	22.1521	6.91521	27.8573	9.06228	20.2876	14.6346	23.0253	39.1005	3.09233	7.82288	2.59771	4.83486	6.51513
I7554	43.697	45.8023	24.1576	0	17.8594	26.1202	42.2248	3.28656	4.36087	11.5254	57.1723	11.1193	7.73111	4.99676	25.8012	3.84862	17.8825	25.2724	4.40237	14.8621	19.2445	3.4027	29.3551	12.5914	0	0	19.151	29.7966	23.1677	19.5459	2.5117	4.97128	28.2993	2.49222	7.77195	16.009	4.12768	19.0429	11.0781	16.1945	34.6694	16.9104	15.9197	10.3051	4.2801	16.3524	11.7016	6.01062	2.14059
I7604	10.0432	7.77304	7.15124	24.6681	21.0051	5.75242	8.63479	22.2047	19.4809	24.0501	3.16309	24.5933	2.62985	4.70046	0	10.1734	52.3765	28.1466	0	10.243	19.8251	26.3118	16.8335	12.4854	14.109	16.9955	0	9.71166	20.5395	2.76157	7.47441	14.8828	12.322	6.39842	6.31761	12.6801	4.1537	25.5644	14.3399	0	17.3743	27.5808	29.4977	40.0216	7.95973	4.24119	7.849	10.4293	4.09254
I7606	3.86391	11.254	6.67207	4.50433	19.5212	5.31899	15.6622	44.0262	12.4223	57.7354	8.32766	14.5592	7.52284	9.15845	23.1819	10.7584	23.4877	18.0868	22.0181	26.7692	14.6711	17.6555	12.9593	29.7241	33.1583	16.9216	5.65817	31.027	20.7957	3.84156	6.47235	5.13996	0	11.2763	5.13835	9.54835	10.8047	7.92077	50.4629	38.9975	40.574	28.697	32.2748	21.1164	15.5227	0	6.48492	0	10.9399
I8134	7.87409	13.2036	19.1891	0	13.8723	23.9534	23.1602	25.7403	19.1628	30.14	7.65768	11.1764	3.76586	11.7779	20.1389	18.6402	20.0424	6.6988	0	11.9285	5.54422	4.28201	17.8099	34.0495	18.3433	7.98417	23.5042	45.1991	7.93138	6.04185	20.4873	6.51824	28.4001	2.74665	0	24.0585	18.964	16.7764	14.5226	0	27.2585	17.5862	12.8231	21.7594	16.8453	0	2.95473	8.73281	3.44497
I8197	34.9013	9.38778	13.8456	6.38034	12.2997	6.66264	2.06206	21.0646	3.22857	13.1245	45.5363	0	0	6.08196	8.65935	2.12452	17.519	15.6566	0	12.5329	29.2657	4.03675	8.42589	12.2251	11.2469	18.7364	0	22.3229	0	22.4387	3.23573	23.3229	0	5.51981	2.35265	8.21088	9.22517	16.82	12.8597	21.2146	17.6707	13.7808	17.3567	19.8832	6.12204	5.40268	2.98102	9.94838	11.065
I8198	2.37248	3.4154	10.3216	8.82595	20.6077	5.27368	10.8825	26.7247	22.5381	29.1868	10.7939	5.19574	5.26281	0	0	4.96913	3.77	12.5169	7.86571	0	23.8771	11.0967	41.7428	11.1696	12.9948	27.481	6.58723	5.57794	28.5129	0	25.8389	11.6075	0	8.04031	0	7.10371	2.30469	11.1816	19.2268	12.1636	12.6862	10.7619	19.2632	22.1389	13.9826	4.56161	6.09478	14.737	2.37926
I8199	8.53613	34.457	33.0061	0	32.3534	28.2047	0	14.6818	13.9187	23.4258	2.25815	9.6589	11.881	6.33712	15.7772	11.7152	18.8255	14.0308	11.5968	0	3.98999	6.86894	5.46593	0	8.21046	0	20.1421	4.88968	29.6147	0	11.6678	11.2856	6.98683	6.0814	3.3803	3.53877	19.8337	10.3134	20.9618	8.65659	18.4881	9.00796	34.9102	16.0552	6.31281	0	5.57452	4.16607	5.97185
I8364	19.8669	14.7571	9.02587	12.1119	4.59494	0	23.8776	21.1004	31.2362	26.7325	13.2363	5.49679	2.15454	15.6589	16.2493	0	12.9047	34.9427	8.46625	2.75005	4.63575	12.1754	7.30935	32.063	15.0345	11.6963	8.58018	41.8012	7.49991	5.22724	26.3709	8.06246	20.946	0	0	13.1637	11.9515	28.0555	6.39179	0	14.4965	14.5761	11.7534	30.5411	3.1289	4.3929	16.6425	9.82	2.3902
I8365	11.9226	3.19084	7.42819	2.1149	14.9601	0	14.5403	27.5801	34.787	31.4343	13.5133	3.48094	18.3549	0	12.9172	4.52329	24.6856	8.7772	5.35275	18.6524	20.1725	17.0322	15.0734	14.3297	13.8164	23.5271	25.159	4.73655	28.6496	0	0	7.24636	0	9.21096	11.7333	5.54285	2.464	3.56167	20.3541	12.1735	20.1232	9.64311	9.17693	14.2354	34.6302	20.6555	15.3964	10.4972	11.0409
JP14	31.766	22.349	29.996	9.85393	49.8087	24.4534	77.1129	5.62301	25.8805	13.4329	25.6742	30.9799	0	10.4773	46.8864	4.952	54.9253	57.8435	38.2701	18.5081	4.27208	17.969	23.4765	29.4813	4.14555	11.9622	13.9708	22.3667	23.707	0	11.5051	10.5681	10.629	26.1199	0	40.7319	20.8515	24.8926	4.86829	38.7182	38.8324	17.5141	12.9614	19.2705	8.3399	0	5.02978	2.93425	5.26654
I6757	16.4272	38.5131	16.4358	14.5249	34.6562	22.673	32.3538	4.1022	2.11094	8.11063	30.0384	32.5926	2.01529	6.35142	38.9004	0	0	8.07126	21.6938	23.2768	41.9047	16.2389	17.504	66.1281	17.5698	5.34562	57.2762	46.6543	4.1315	5.55581	8.89663	11.9364	0	5.86434	21.3541	14.3102	18.1569	14.1195	6.04246	5.50011	32.8901	9.34373	9.81077	10.0477	6.05849	32.2172	12.1311	25.7505	9.3304
Klei10	7.72889	6.03871	0	2.64529	0	7.90501	13.728	9.4381	0	0	13.7921	11.3823	29.7054	5.74521	0	19.8243	8.61709	3.54105	4.63605	8.30492	0	0	5.9528	0	6.39724	0	3.83539	25.1675	11.3408	17.0502	16.1644	20.365	5.48371	16.2885	9.64278	4.8318	11.6945	6.34002	11.6027	15.395	18.5646	2.54253	7.42729	3.95222	16.8691	18.5212	24.7847	29.257	14.6636
LBR001	13.6046	9.92113	20.851	24.4479	20.0414	36.8662	31.0238	28.5421	22.0526	16.2554	6.15992	9.13906	8.20878	20.3597	18.2149	4.2091	6.59218	17.1053	10.3256	2.22976	13.7994	12.6505	23.905	23.7879	42.8988	47.9761	15.4178	68.4773	35.6377	29.2347	12.1193	29.9627	16.6942	6.31985	0	42.3122	0	41.1975	24.9856	24.1612	44.0408	11.829	23.2221	29.8352	6.91719	6.0358	0	3.10431	15.9483
LBR002	13.1754	16.8093	18.2919	7.11967	35.2464	10.6112	11.6065	21.7759	16.1525	3.71764	10.9977	11.9831	3.20245	0	32.5811	12.7144	13.4883	8.87032	11.4794	8.30322	4.50432	9.80325	9.05134	52.858	2.07091	4.65543	0	22.4167	22.2577	23.6406	10.7116	16.102	16.2004	0	12.4692	22.6213	30.4745	32.1423	4.31924	57.2041	20.5867	30.8819	19.6468	35.2798	21.7073	13.8817	7.73692	0	10.2613
LBR003	14.5452	23.4943	49.8171	15.9102	9.24755	39.5405	4.57747	4.55166	23.0516	21.5241	5.81724	6.26787	14.2114	6.14865	51.0472	5.21444	2.0928	25.0258	10.46	9.37741	19.1545	13.6662	22.2109	15.35	5.53113	18.2517	13.4688	12.9891	32.2039	14.7271	5.58441	43.4587	9.44738	15.9355	14.5262	6.55345	3.66588	31.9275	64.5379	26.2783	40.5204	35.3443	46.9284	30.7393	0	9.45237	8.08886	10.7584	2.12689
LD1174	13.7017	10.835	8.57161	15.4615	15.4442	6.27878	12.4341	22.3988	3.93288	13.9623	19.6544	5.67851	9.75594	6.59672	9.94823	9.32555	3.16228	9.65295	4.12847	5.84203	2.46061	14.5076	13.3924	7.32899	22.201	3.76034	0	17.6131	0	11.2148	5.22604	11.2069	6.9691	16.5442	0	10.414	4.74279	0	35.6004	17.3942	0	25.201	22.49	14.9166	4.17762	5.34452	0	0	0
LU339	7.90265	8.77992	2.89847	8.80747	3.93534	7.5041	13.3559	27.7744	19.2838	12.8162	0	16.9081	0	12.5277	18.6321	0	11.6454	21.2366	20.8405	9.41177	20.7665	7.03402	22.7023	18.589	27.2701	12.6632	38.2551	7.15959	9.26944	0	0	13.9767	3.50582	2.81354	5.44581	13.2935	12.1352	15.2002	10.3702	9.07008	9.30013	28.6591	12.8454	19.2702	2.49494	18.7812	0	3.06079	17.2881
LugarCanto41	4.92701	10.3947	6.63007	3.22841	0	8.54576	3.78447	39.2433	34.893	25.6086	15.5625	0	14.0016	0	12.3582	15.0615	16.2414	45.5172	14.2741	15.4116	2.39991	10.6218	11.903	15.1958	10.7299	25.7604	7.78309	6.93216	25.6007	9.02305	0	0	18.438	3.08768	16.6514	30.8836	25.9443	8.4536	5.28913	18.8631	22.1035	3.57185	30.8009	6.1881	13.3969	14.0179	9.82519	6.35588	19.2889
LugarCanto42	2.25786	14.679	0	8.39255	10.6297	23.6544	22.4196	21.2813	15.434	23.7479	13.6241	25.0047	2.40674	6.42711	26.1306	3.04029	21.3784	18.5713	2.9022	29.707	8.92286	23.4421	7.75655	17.7306	41.5495	23.8022	11.757	15.5071	11.8507	0	14.3847	16.6336	4.95317	19.2767	12.5182	18.4609	8.58624	0	16.9084	23.8946	40.5543	10.4822	3.06052	22.9631	0	13.4053	15.208	5.54119	26.5466
LugarCanto44	21.01	6.2605	17.1034	24.2935	2.21295	30.2352	18.8064	3.69568	22.6207	23.8854	16.1637	27.5191	19.175	4.62356	10.5102	5.1226	12.9592	15.6661	9.9172	15.0015	7.84763	16.0675	12.3627	20.9746	26.4952	27.1816	7.52754	0	26.6077	4.60279	11.16	10.2625	2.48973	13.7153	0	14.2131	19.5552	19.4762	51.2788	19.244	5.80566	53.6897	36.0401	19.6482	14.1677	17.1894	0	0	9.7049
MB6	20.7076	33.3328	4.21015	0	31.7822	44.166	36.8978	28.083	30.6698	37.4753	29.072	3.2596	7.26497	6.59163	32.4144	4.71353	29.8874	8.6481	22.8086	15.7136	41.1497	78.9396	33.5169	24.5235	32.6395	10.4473	57.0387	15.8646	19.1643	4.7531	2.11227	0	18.6499	2.13805	3.06497	44.2842	11.2405	15.1064	16.4449	9.06036	7.43219	41.2646	7.76195	20.5761	4.10444	10.0328	22.1883	5.38014	10.2868
Xaghra5	7.32677	3.00658	2.28233	3.78787	4.83658	7.4734	14.4752	12.3937	10.7012	2.0742	0	11.1113	13.622	5.92045	5.02975	8.07187	12.3501	4.54733	10.5096	12.2592	12.5544	0	27.7736	2.67045	3.04031	11.0214	0	8.62053	5.52998	8.84323	3.67172	22.1465	14.5221	25.6791	3.09599	5.88717	9.54579	13.0673	10.3181	6.162	15.5819	12.0689	13.4544	21.4181	16.7061	8.68816	0	25.6894	9.06379
Xaghra6	2.15102	29.4571	4.66441	11.3964	11.0988	11.5222	25.2397	7.79891	4.7809	8.7397	2.44182	7.23675	0	8.05971	4.26375	12.6139	10.7754	0	0	6.47652	0	13.8924	21.0775	13.5077	3.38743	3.03184	0	2.31242	0	34.1024	15.4065	20.1638	19.4395	2.49666	11.5745	7.57805	3.89593	4.78716	22.6197	13.5048	0	7.72414	8.88202	26.9813	19.4356	16.65	9.28263	0	5.57162
Xaghra9	6.64213	26.7311	2.1961	7.57221	2.42612	0	14.497	3.47646	14.718	3.10953	0	5.29664	0	0	9.97287	12.8671	22.0594	9.81123	3.89805	13.0368	0	3.47834	4.28893	8.89257	7.43537	5.85738	10.2161	0	0	7.93526	0	35.9486	8.00307	12.1682	7.3234	0	2.15694	3.10046	10.8443	7.11727	5.54206	5.32748	9.5901	11.6399	14.5915	12.5049	16.0604	0	0
mur	21.9018	41.1049	0	17.4178	14.1411	36.0715	3.08005	35.4371	27.3121	15.2269	8.94548	13.526	30.358	10.8017	0	3.4036	54.0541	50.8161	5.61481	25.8818	25.1995	10.5622	12.6695	9.17269	42.5695	19.3491	3.82581	20.1233	40.6537	2.08122	23.3985	17.1926	2.46993	2.98261	7.35937	14.0431	39.689	65.7185	38.3195	75.4007	46.9315	125.607	27.5129	47.1014	12.9657	7.55766	6.0736	17.2951	23.7149
NE1	4.13677	5.11388	0	5.1002	10.9753	7.76317	0	3.13256	10.3194	2.96366	12.8713	0	3.64402	9.51221	8.71666	10.8389	0	14.1383	11.9699	17.8959	0	3.81962	14.0432	0	16.9491	7.65808	21.1079	3.58345	20.2638	20.2187	22.2103	12.5029	7.60469	15.2398	15.8279	8.35398	16.7281	6.49163	4.26417	12.0336	5.11692	0	0	10.4615	17.035	10.0051	6.14036	2.34016	12.0885
NE5	13.8022	4.6124	24.3531	8.45602	7.57171	5.01978	16.4086	20.3354	0	4.71067	0	10.4589	19.5286	8.18947	26.216	26.1738	0	20.0024	0	0	11.4253	19.578	5.28454	0	2.09312	7.63224	4.89593	6.79396	6.04532	19.1616	10.5367	30.6609	3.43254	19.8561	9.75038	9.10127	10.5281	5.712	11.2632	8.0217	0	7.41926	27.1942	6.86028	14.4889	22.6361	21.4212	15.4452	6.57411
NE6	2.93837	0	9.34756	15.2633	12.2517	2.87821	30.4917	0	3.62771	20.5858	8.58346	26.7179	43.1182	2.31707	9.22884	16.662	8.83274	2.51683	2.49486	3.67996	4.63237	4.11274	4.25637	13.1375	4.22421	0	8.83939	0	6.66336	0	11.8956	8.08959	26.1964	11.8656	3.62636	24.3439	13.591	22.4977	9.84845	2.9349	2.04282	10.948	0	18.6235	8.89961	13.2924	19.6314	3.36754	6.43404
NE7	8.5071	6.90141	0	4.42623	6.05884	7.66673	0	9.71791	3.96857	17.7892	5.42261	5.89293	6.82483	6.39458	5.60548	4.44648	13.5335	7.54047	3.57399	23.7402	2.45431	0	15.9353	14.1526	22.5967	16.6361	4.87639	11.3935	0	5.23166	0	21.9142	9.26529	21.6506	9.77167	0	2.03701	10.3352	11.8797	10.388	3.86649	10.6416	0	5.26446	5.34841	11.7024	0	28.0082	12.3812
NG10	50.6467	41.9439	7.70503	5.41106	34.0378	66.3287	11.686	17.9656	22.7969	4.3307	16.7546	23.2147	9.36682	7.89242	31.5585	2.32046	12.5729	6.98414	65.5313	60.1525	169.717	47.0014	39.8988	21.0206	27.327	0	21.7367	11.8282	13.3386	2.1714	6.60191	0	11.0025	19.1142	8.25795	63.6361	10.7459	12.4185	28.3892	19.4432	9.15858	19.8643	13.316	2.35688	27.6977	0	0	31.0288	7.41238
NGZ1	31.7594	13.2841	12.0697	22.4774	39.4844	25.718	22.6893	0	12.1548	9.48838	14.3421	28.3146	0	2.38175	17.9	2.96062	7.04435	12.915	11.8204	27.1848	5.50435	35.8588	77.5304	25.3838	5.06381	10.2283	13.7925	25.3904	23.896	19.5517	6.78295	3.49354	19.2787	4.92552	4.977	10.5691	21.6885	8.87199	35.6111	28.1846	8.82678	15.3664	46.013	33.3763	4.60857	0	8.14711	13.3682	10.3999
OBN008	24.385	14.5765	10.2777	27.8629	18.9828	9.01335	8.96477	19.4509	37.9759	13.274	3.17926	37.7636	2.09082	0	29.0096	11.8699	7.6707	25.4579	27.3185	27.7478	19.2077	38.738	31.8011	42.3453	31.3216	13.062	32.3882	35.1495	15.3684	0	10.1006	0	8.41627	4.65535	10.7328	13.0324	12.0045	23.1917	32.4104	25.7959	31.2382	39.709	29.8024	28.9887	6.52662	24.8123	7.00262	15.5598	18.2567
PB1327	57.8837	35.283	23.0658	11.3082	47.9814	26.2511	88.986	2.75229	8.95682	39.3836	21.6141	27.1879	3.1553	4.43086	16.2561	2.38933	16.9573	28.4265	32.1446	39.7671	33.6378	26.053	31.4409	28.0073	17.931	29.0844	22.7861	25.0286	29.1594	10.8476	0	0	5.40098	0	11.28	74.1244	3.57182	41.4606	28.9407	23.3468	13.2057	14.7084	16.4509	6.98424	6.9208	0	6.98632	5.79342	28.3703
PB1794	37.3084	26.4545	8.21028	25.9479	45.3987	14.7039	27.1951	2.37418	27.8338	22.1814	12.6197	11.3103	4.9591	0	56.064	0	14.8434	5.68703	47.6569	15.7015	12.275	32.1402	14.4738	37.0621	0	10.455	36.726	16.0183	10.7174	3.79428	24.7073	8.65839	6.7548	0	6.90465	34.3592	8.13516	20.3112	42.1088	33.4401	37.0138	29.6528	20.7583	29.222	12.1923	11.4681	17.1874	7.90268	4.82664
PB186	46.9675	44.195	2.54812	6.6648	18.9342	42.4746	15.0329	6.36484	15.6608	8.17951	54.0529	21.3146	4.30505	5.92033	56.687	5.04787	8.5873	11.8246	67.5315	26.1436	38.2712	23.9885	41.0493	65.5629	28.5897	13.1516	59.3387	5.51653	32.1028	5.51351	7.63319	5.08535	19.4567	16.1643	0	36.4128	18.3026	35.5409	11.7281	15.7973	36.248	18.2819	33.1034	32.1724	9.12752	3.08442	0	11.4829	2.82806
PB2031	33.8831	21.2066	13.3036	11.5779	15.9082	45.6389	40.6792	6.65032	24.6745	21.3505	31.9984	28.654	8.76773	2.65751	64.0496	2.89038	2.30717	3.43075	42.3755	7.25792	20.1891	16.4759	13.7691	59.8813	18.2614	26.6938	9.74412	10.1735	42.5821	9.45894	5.41995	13.7734	0	10.3746	6.77326	64.6582	30.7177	6.47679	7.36816	35.7371	35.4595	18.5551	29.7797	33.8931	8.51014	19.6701	4.64169	10.6106	4.20306
PB443	56.2867	47.133	26.2053	6.74872	107.222	70.4734	40.6541	5.93882	14.7153	27.411	43.4532	30.9575	5.67439	4.34361	45.9877	4.86909	6.90121	22.0377	55.8525	47.3095	39.375	29.4061	10.321	11.6707	7.52271	3.20489	20.4682	30.5861	38.4751	16.9571	2.58306	0	2.1913	0	11.3508	63.2738	14.045	15.6227	34.7671	4.71677	30.9456	19.5844	12.8559	27.075	14.349	24.0121	4.74766	20.6247	13.4262
PB581	36.7146	14.2228	20.8782	7.03273	17.9234	72.8291	37.0031	23.1182	20.068	7.63414	38.7434	10.8028	14.4245	14.2504	48.4801	3.02789	11.4256	19.946	16.4669	36.7334	64.9374	49.7748	22.868	14.2566	20.0678	9.30671	33.1229	20.891	13.7364	8.16261	0	5.91003	2.49048	2.40761	7.0019	31.9115	5.2984	21.5175	22.5528	31.9828	16.6069	30.1236	27.1108	34.0821	6.32609	8.48654	16.6427	0	0
PB672	26.095	42.6194	31.5005	4.0463	22.077	42.5132	39.5455	19.6612	5.33148	11.1804	24.7989	14.2098	6.27951	0	19.0824	0	14.8998	7.9435	53.1742	55.2728	12.3253	58.7549	38.8341	36.7899	27.0582	18.3422	69.6394	38.4613	10.5263	13.7806	10.6711	18.3748	0	10.6325	14.9163	27.3559	18.2298	7.35973	44.0575	0	38.7063	48.6077	13.2374	17.0101	4.91165	6.28238	10.2433	28.1188	3.3914
PB675	26.9068	14.1317	6.53393	9.35591	24.8096	69.2456	68.8067	25.7788	35.6929	14.4989	31.6933	15.2793	8.19194	0	99.0815	9.57057	11.3267	12.3349	36.5513	30.6647	25.7792	27.6943	14.9884	27.4005	30.7517	9.65333	3.7898	12.8608	9.7038	6.79613	0	4.66651	4.65087	18.9161	12.1696	40.6536	0	28.8782	32.5869	21.985	16.9013	16.2988	18.7836	5.09011	2.89694	2.81712	9.96028	0	12.3746
PB754	40.4315	20.4574	20.6865	0	21.7476	21.1722	57.6656	3.2099	10.1774	0	21.9716	3.08605	8.62595	7.44933	43.9454	5.30954	6.33852	13.7691	27.9728	29.3599	34.8438	3.62848	31.5445	23.1693	6.97331	24.0441	27.8367	22.1278	23.9362	11.6514	18.7991	2.96936	8.79797	0	11.5517	32.2579	4.92192	23.3335	30.8319	17.6367	9.39699	18.5918	12.7824	40.0869	0	10.8827	0	20.1336	8.00649
PB768	25.9912	39.3087	6.32135	0	7.58642	81.8544	31.1117	13.0181	21.0211	24.2276	34.9316	21.6243	11.3504	2.98454	36.0936	3.29416	21.469	6.37639	36.6299	24.6081	27.2559	10.3533	7.0908	32.7695	5.58821	15.6184	17.8557	38.224	13.9344	5.03596	4.2524	7.31931	8.49363	4.78686	0	30.7537	15.9216	21.2052	2.58849	3.28579	37.7107	23.9637	18.1076	17.7576	6.30114	5.54216	0	5.81749	6.63063
PEN003	10.1633	19.475	2.45253	10.9834	11.1135	10.1192	27.3073	26.0564	47.3341	22.8042	29.2906	9.43989	3.70426	4.36811	20.9387	0	17.0613	6.30867	43.438	20.6046	0	18.0926	6.03426	6.00567	47.7456	25.6709	24.3632	14.4997	47.4677	3.54268	29.0935	15.5627	12.9656	28.1139	0	17.9515	3.97325	22.5863	79.492	49.8348	14.2669	31.9901	45.36	30.6992	2.80476	20.5317	0	6.8449	7.7166
PN02	21.2411	49.1269	0	2.40056	39.3464	23.3269	46.7234	16.1069	12.4963	24.7008	40.5289	49.7208	4.24466	0	46.0656	9.01431	36.6397	14.5063	10.1203	51.2437	13.2014	27.3477	51.7512	37.6592	23.3752	26.879	22.7863	27.3299	14.7258	0	23.4864	15.1835	8.2456	10.1176	0	77.5541	41.8103	40.6131	23.1967	31.8122	41.643	38.6402	32.0268	21.3544	2.64019	2.97974	0	7.8415	20.8737
PN03	48.4547	54.2661	20.1618	18.4084	39.9559	26.518	40.0002	18.8807	34.1282	4.61961	35.3071	36.2751	4.95406	14.34	15.2937	4.157	15.3909	14.6994	0	25.7986	30.0281	18.6376	38.9805	35.1285	0	13.1454	40.0271	0	57.0357	17.0325	3.18053	11.0991	8.57183	5.42077	27.5586	43.7984	11.6973	20.7714	11.2644	28.9161	23.306	24.6307	18.7775	32.4489	20.9856	4.04241	2.46605	0	18.1272
PN04	43.3563	20.1062	36.2843	7.34124	42.1248	39.652	60.5418	5.2582	35.9813	21.2608	20.2732	11.1412	5.58314	4.30443	22.1963	2.91325	10.4497	2.66454	31.1731	21.8263	31.1067	32.8273	30.5699	50.0505	22.7642	2.37507	30.5167	9.46336	55.8687	7.87888	16.2471	5.69641	11.4167	7.59135	14.7614	33.3897	8.24598	45.2205	36.8398	12.4418	20.2553	23.2442	5.03698	9.91585	0	0	0	0	19.7734
PN05	39.294	13.926	7.80385	24.1607	29.2445	49.0605	46.3604	36.4544	11.0478	31.9151	30.8671	23.882	7.97676	7.06773	14.8021	0	51.3949	15.8831	43.9939	26.7376	16.7559	10.3277	52.4617	45.9556	5.31087	16.3858	15.0214	31.0709	9.96898	11.3556	16.2586	16.1054	11.01	2.59786	11.8393	40.2171	11.0942	16.5423	14.5939	11.7925	18.176	21.7729	52.3685	29.349	15.6032	0	27.0911	10.2734	14.7953
PN06	23.3211	25.6725	0	0	9.93716	34.6446	19.0742	24.3996	0	8.54841	39.228	56.0449	4.0141	9.41085	58.1069	9.30355	7.11405	2.43941	14.8654	24.5161	19.8452	54.1863	35.8751	40.0764	12.4854	2.58313	22.08	13.9222	18.6014	4.96574	36.0175	0	7.01254	14.9508	0	44.7572	20.8489	7.33423	30.453	19.179	46.2359	25.5885	41.7267	27.7389	3.09314	6.28224	3.84082	4.47092	4.33301
PN07	22.1799	30.7167	18.0112	5.23213	44.8684	35.4393	44.8311	14.7394	13.5288	16.9847	23.0468	17.7495	0	13.8557	49.2684	0	0	16.7031	47.5577	79.216	24.2783	17.2431	22.222	25.8819	29.2015	12.1703	0	19.6274	21.5534	15.5595	12.9031	2.39083	19.5889	16.7565	2.63497	45.5808	13.9664	17.6774	33.5111	22.6867	23.8655	59.5157	12.2988	11.2474	2.54751	14.3191	11.2599	0	3.75453
PN10_PN113	30.2017	15.365	6.84292	19.7154	68.3788	56.72	47.8829	3.63947	25.4962	9.58332	32.1897	20.3843	7.13528	15.5926	40.9517	7.85171	0	21.9172	41.6361	31.4148	32.8532	18.1114	29.0581	35.8877	8.93563	20.3463	33.8963	8.4377	54.7245	9.62987	5.23964	14.3063	17.4124	2.11538	5.60532	42.7392	8.04879	17.9564	28.1824	12.74	21.2871	42.9957	34.3148	25.5609	18.2716	5.87717	3.05425	0	0
PN107	48.9233	24.9849	27.6116	0	54.1017	3.24092	56.2054	46.1281	4.10539	11.4149	18.0514	0	18.784	5.33275	30.1191	10.2875	3.55	7.48059	22.5716	20.0371	56.3024	9.48173	85.4711	24.8833	6.64123	5.82033	43.782	21.7947	29.7792	5.05125	27.8672	2.95611	20.8747	2.66404	0	69.4128	12.2559	18.6849	11.7367	17.1078	24.4893	32.8146	16.5591	10.6423	5.39211	0	12.975	2.55667	9.87744
PN112	13.9587	63.2427	47.1818	3.70309	34.157	62.7348	15.9801	0	12.443	5.65261	34.5972	42.3458	5.10884	5.37238	46.7149	13.4396	5.35994	23.2283	37.5433	31.1934	17.4783	45.4872	33.2557	11.4112	4.97352	2.27136	7.8329	30.7621	32.1763	6.10873	9.69965	7.07381	9.64014	21.3792	2.3425	26.8089	14.2072	19.1368	12.0681	21.2846	12.5016	55.0492	40.6901	59.1046	3.53279	12.0567	18.7854	2.26963	11.2063
PN12	79.2144	28.7402	6.81887	11.8538	35.6092	31.6229	81.5347	33.6506	7.64226	9.6948	32.8964	26.3233	13.426	3.29747	33.4514	0	9.98088	19.8022	31.9941	34.2025	43.315	25.6487	20.4822	98.2638	11.7309	4.834	31.1706	12.2205	20.1304	7.79348	32.665	0	27.8776	18.8464	0	25.4544	17.0198	25.6171	32.3393	21.0861	22.8926	16.0087	8.22888	21.9559	11.2698	6.68533	0	2.40885	14.1189
PN13	12.8456	24.2899	2.42493	2.24816	30.9152	4.32697	48.7961	27.9306	34.9986	0	32.2449	31.8708	17.8737	0	18.4877	6.3102	20.5293	19.4037	27.7179	62.1934	16.2703	30.531	51.3569	26.1497	6.02431	6.79337	21.132	22.7517	23.6658	0	14.5807	13.7196	16.4385	11.8329	0	68.5209	11.722	28.4562	14.8405	30.2905	15.0141	21.7835	29.9082	36.5728	0	3.46035	0	6.49924	4.70905
PN16	21.8968	32.6467	11.0959	15.9749	27.6106	51.1009	83.2643	5.37386	14.834	10.1313	51.3333	37.0683	4.49148	0	46.2365	2.65717	10.0449	2.7435	25.1489	53.9428	39.0809	6.53028	30.1608	56.5772	10.2246	2.09037	11.6211	44.078	16.7379	3.698	8.75216	0	0	9.12654	9.02817	36.2428	15.9899	5.7079	27.8984	36.5395	4.149	19.0999	9.09515	7.91307	2.56602	7.16957	2.30325	9.21529	29.3368
por002	11.8841	7.30783	16.0565	0	9.25027	14.2103	0	25.4561	2.104	18.3733	30.3972	12.5643	0	4.55861	0	0	15.4821	14.5151	0	41.5466	11.632	0	11.9497	20.3526	0	14.794	3.78629	9.28454	17.8196	0	13.6175	2.53	17.5458	4.47804	0	16.1392	0	41.6102	11.944	5.96558	18.762	17.9864	0	10.7401	3.66492	12.8998	0	19.6165	3.87211
Primrose13	38.7339	62.7339	36.4948	36.4758	39.479	50.5138	31.8008	21.5841	25.4522	6.71642	29.9612	22.1531	13.5943	0	49.7991	5.58368	0	5.23736	47.3829	22.6658	29.7637	29.4442	68.9274	38.8453	4.42059	9.65079	36.3372	28.8262	22.4947	18.3133	10.3475	3.36336	6.27365	2.60626	25.0812	35.1788	12.6474	2.13113	35.5258	18.0355	13.5994	27.9169	10.5552	53.9812	13.6545	8.12109	3.29195	9.02843	11.6148
Primrose16	13.8985	23.7454	3.13098	9.99455	23.0249	49.6908	21.4711	9.64964	19.8747	28.77	44.0333	36.8256	0	20.8889	39.5145	3.22858	6.2993	35.2424	31.9778	63.8678	34.9353	24.7158	37.9603	6.92041	17.0993	14.2359	37.9857	19.4497	16.6274	15.3912	0	30.3167	5.86262	12.0324	2.43805	29.7476	0	16.3303	9.50652	14.7964	40.8325	45.9875	20.1992	16.1343	7.99549	31.5974	4.80577	19.0094	4.88126
Primrose2	39.6785	20.6549	15.39	7.45709	21.9069	51.9049	30.4151	26.73	13.0924	0	23.5572	20.791	5.62778	2.87278	66.2493	15.6	11.1498	9.49005	25.7282	19.0288	54.7037	92.0264	20.3937	41.8971	16.8611	15.203	18.5575	31.5462	22.3857	4.84214	7.66931	20.8608	13.9688	5.91576	21.5392	9.81767	6.62984	31.5837	11.5638	27.9568	27.5046	12.3137	30.7743	41.7685	8.80002	5.44883	5.68339	0	0
Primrose9	53.0132	28.9731	8.48312	26.3365	12.7873	41.2813	15.6431	11.5453	13.3938	13.4329	7.85221	12.8538	12.9105	7.0071	40.4488	18.8482	22.3663	15.9897	36.3781	18.9856	12.3657	32.2503	27.8147	39.1976	13.6176	11.2122	38.2453	18.1988	30.1429	61.8937	31.4956	18.9272	17.1845	14.0961	5.66392	14.7485	7.80453	16.8071	45.3757	31.777	43.8566	24.3376	25.0111	25.7111	13.9659	4.55169	3.1811	9.39692	12.5892
Rev5	2.63029	0	15.0598	5.67037	14.7042	8.44108	2.12532	21.7221	20.1181	0	29.0384	5.49748	31.6967	22.9806	17.3772	6.07658	0	9.78282	7.05906	8.55104	17.8433	17.0329	5.0331	6.37814	2.49241	5.06308	19.6406	20.6742	18.8105	2.29749	20.0998	17.012	24.6355	3.20286	3.19281	5.22495	0	3.84639	6.16107	0	0	15.6589	8.9086	9.88421	14.1086	22.9329	13.8106	8.71239	21.646
R18	6.93704	0	0	7.27874	6.71622	2.43148	0	14.2751	2.97241	3.30009	0	5.96145	17.2179	12.9216	0	4.73798	5.01967	13.8098	15.5952	14.9528	0	9.3089	6.18376	0	6.35656	18.5943	32.7958	17.9245	0	9.55125	18.0966	21.9665	21.1378	42.9558	30.8821	5.7284	19.4041	8.20249	22.5796	2.34979	19.378	3.0375	18.1802	14.7491	14.6661	7.30347	13.187	8.00344	35.1893
R16	6.85807	0	13.666	24.4643	4.08229	17.3808	3.99333	4.34339	7.82424	6.64239	12.6691	15.6138	10.6169	8.89761	5.71203	7.82943	6.24324	2.17526	4.15707	0	7.88492	7.71301	12.8064	2.51551	5.75258	5.78379	6.5822	5.4483	12.29	9.35054	5.10898	45.5091	11.8567	43.4264	28.9713	4.33665	14.1384	13.1104	0	2.29977	0	0	15.5401	0	37.2394	25.0297	15.9754	6.60998	8.50992
R1014	2.2605	46.495	9.25046	10.4295	8.21672	12.8057	13.3608	5.17687	2.78095	15.0838	24.4077	9.60071	8.21673	7.61852	16.5874	12.3684	7.31206	6.14876	2.56013	15.8556	5.37456	11.3347	4.63213	0	3.54307	22.3757	4.92995	13.2714	24.3367	18.7538	2.5976	6.44197	20.7082	24.1998	6.52872	10.1744	0	6.59333	5.93111	34.1622	10.2867	2.94928	23.3557	15.9633	11.0817	13.2	8.31304	7.33896	7.05134
Stuttgart_LBK	7.87827	8.65255	17.2052	2.36033	11.3746	0	0	10.7857	12.5208	10.6894	20.9971	5.17311	6.82189	3.12106	12.7002	7.21226	0	0	2.70723	20.6094	14.0554	0	13.1125	10.1192	0	0	0	2.70594	11.5286	15.4114	0	0	14.7587	8.95715	12.8701	32.2074	2.42903	4.41426	9.50256	0	12.2172	8.00821	15.9531	5.50164	18.4511	20.4868	21.4567	62.1069	26.5376
R25	8.93577	13.3733	7.71735	3.837	0	16.0874	11.89	40.537	3.60054	11.5917	2.10284	18.7105	10.6729	3.00311	6.61411	4.71537	12.0536	3.34024	7.56462	3.38844	26.7261	3.77166	2.2113	0	4.61971	26.7044	0	10.2517	35.8057	8.02388	2.10748	5.46404	11.1997	23.8802	15.3859	8.54308	10.2359	6.73049	14.3381	7.42211	27.8373	21.1735	2.30892	16.9501	8.0377	3.0304	9.71494	3.73799	2.08713
R26	3.64605	10.623	18.0134	11.955	12.4657	0	4.29824	0	0	2.91141	13.6743	18.6182	8.43658	4.44195	0	0	4.81836	10.7464	0	5.05339	6.58793	0	10.5059	36.0076	0	0	2.2395	26.7015	3.59699	0	4.84063	4.27306	2.96891	7.79718	3.17362	3.02224	12.5338	12.1776	0	11.2239	18.7155	0	20.7352	14.8242	4.11325	0	0	3.43935	11.0872
R27	6.74844	26.7745	9.33364	10.282	0	15.6601	9.92473	10.7071	25.0631	12.1919	25.9087	4.31113	4.64886	5.88847	0	4.02459	8.36369	3.08751	0	7.28256	32.4305	23.291	9.37027	0	14.0444	4.99339	19.0578	17.147	11.2621	9.43155	15.7789	8.70511	7.00986	22.4483	0	4.09826	5.40591	36.3084	44.4613	41.6002	43.264	32.2756	11.0861	6.21931	12.119	0	11.9845	5.23807	16.538
R29	12.3809	9.68975	13.8543	21.6105	0	27.8887	26.2177	12.9378	13.5759	13.7743	0	0	0	5.93794	12.4277	17.2156	0	4.69078	4.70987	13.2929	10.0298	7.81256	2.59734	23.2586	25.1702	7.38675	8.32433	16.0272	29.9477	0	23.1064	5.27571	0	6.21427	0	11.7443	0	17.9269	14.7041	12.2361	19.8151	5.13289	22.0395	14.8781	6.26241	15.5022	7.6483	3.67954	13.9791
R22	0	10.1767	15.0361	2.11194	5.84705	12.602	0	0	6.83291	6.87166	7.80258	5.4396	0	0	5.25204	5.07088	6.26182	7.15357	9.52046	5.40904	20.1259	5.64595	10.7227	17.1001	28.5836	24.9779	13.607	10.9267	6.17927	15.9215	13.2796	2.87015	6.72892	14.0521	8.13008	30.2652	2.05159	18.3752	8.51056	17.9213	9.27211	2.02567	9.22734	13.836	0	2.69233	2.31826	0	0
Tep004	7.12626	11.2335	2.89845	5.97663	14.0264	5.45096	7.75137	0	10.8349	13.5057	5.00062	0	8.85243	13.5155	22.6943	32.3086	0	0	16.2462	2.85031	0	0	12.9362	16.0765	14.21	0	2.79318	3.95553	2.16643	0	7.19272	2.47523	12.5154	0	4.04984	6.42474	0	0	9.41854	14.2175	0	0	0	0	0	2.68995	2.40892	4.77037	11.6965
ans016	4.11108	5.86189	89.3718	116.711	10.1514	37.3877	3.19377	8.44985	5.05723	7.15292	10.8998	17.9367	2.20038	10.6964	3.46694	0	7.1103	2.57462	13.9603	16.1143	9.67837	4.12535	5.33846	7.63404	24.7884	5.3316	7.85829	0	8.16024	2.49041	0	5.5328	12.185	4.20894	2.65875	18.3889	5.99005	9.57919	8.17182	5.31146	37.6098	7.77859	20.7083	17.8868	7.652	4.11084	2.47593	0	5.68027
CB13	13.0226	24.1069	6.69376	10.4167	16.4406	35.2015	40.9633	11.8764	29.3973	20.5748	2.06327	9.92464	7.39435	9.00619	12.6296	8.26384	19.2111	23.2217	14.5026	27.9441	18.2543	20.1114	38.4477	7.84478	15.1332	19.4487	7.32497	23.5198	48.6911	16.471	7.58913	49.4522	7.05024	12.5011	24.9299	50.7574	3.65669	20.9671	30.5042	29.5532	60.4966	35.5454	59.7214	28.3441	9.49897	12.1945	13.7446	2.67532	2.03713
R10	6.34975	0	12.6093	3.05087	6.48568	3.01785	10.7394	33.4565	10.626	14.6041	0	0	13.7572	9.69739	4.5159	5.58944	2.92459	5.14264	0	0	4.2568	5.20154	0	15.6865	0	6.7835	7.38543	10.0501	10.9239	6.09662	6.85202	16.6841	34.7654	43.5856	18.6061	2.22081	13.0439	44.4003	18.4683	15.9044	13.8946	10.9926	4.40099	26.4502	3.34655	18.3475	52.5198	0	39.7014
I0449	10.0381	12.0332	8.59444	21.731	2.65455	3.877	21.0942	4.69662	0	10.3911	2.80392	7.57332	19.8655	14.7125	15.9213	12.3098	0	2.04601	0	0	3.90977	3.54095	10.4872	8.0116	8.48653	11.5633	0	10.1929	0	4.26179	0	2.08654	10.2853	23.2086	13.2596	9.10021	15.9354	11.9397	0	4.85301	4.50954	27.3853	10.2424	24.3914	11.7927	8.52927	22.8348	0	11.6487
I0676	3.14615	10.6481	11.7884	17.0406	0	14.7052	0	3.42576	14.0216	0	12.8862	14.9699	19.808	24.5311	3.3316	32.5198	0	33.3346	10.4104	8.0854	4.14905	2.37019	3.77758	24.214	8.59676	15.2843	3.7623	11.5987	0	12.5014	2.19762	15.3964	6.47415	28.3251	17.8197	0	12.136	10.5429	8.94387	19.4329	17.615	11.4074	22.7871	6.39832	27.0907	18.3258	16.8254	28.8364	0
I0709	6.58662	7.31817	9.90855	3.09316	6.82942	10.2445	6.17828	5.90752	7.39627	2.94287	12.5942	24.0741	6.23985	23.55	5.00293	23.304	0	2.77013	0	21.5827	0	8.24115	3.5807	3.01315	8.03226	8.09144	0	5.82741	2.46	19.3152	0	8.01431	6.62902	15.2477	13.1917	9.19295	4.25358	39.4441	4.09843	9.29348	5.73105	8.44099	0	19.3076	13.4172	20.0285	15.8738	4.89665	13.8106
I1098	5.35137	3.83437	0	5.17744	11.9052	19.0183	0	12.0855	2.77899	0	7.90915	32.3853	13.0156	14.8302	0	38.3613	18.9081	7.26093	4.69651	9.00957	0	9.11444	7.10018	5.29461	2.50705	6.22742	3.86349	9.06883	4.40409	3.72201	0	2.91996	0	19.5644	2.81081	3.5983	0	19.0421	3.96512	8.17413	5.09763	6.01124	3.1551	0	9.44681	0	20.3972	11.9	0
I14676	7.33821	0	0	10.9521	0	15.7255	0	18.228	8.9827	19.1862	11.0656	0	2.02778	0	10.5739	3.62322	8.76482	3.64479	19.8747	15.8158	0	0	4.31093	21.3894	15.3461	35.5109	8.74733	12.4891	7.15473	17.2069	0	6.14001	9.24371	20.5298	2.48027	8.21089	7.99645	4.19673	0	10.1284	8.96164	15.7927	17.1428	23.0058	4.57489	12.2892	0	2.45609	7.86001
I1505	5.33392	12.1499	5.58304	2.78329	13.7437	12.9059	4.44614	0	22.8076	12.065	5.23332	8.86429	32.8958	2.14295	12.5542	0	4.23966	9.29295	0	31.0403	0	6.79416	20.9964	14.9709	26.3171	13.9236	11.7599	5.11467	23.7116	6.90901	2.32132	27.0801	21.4504	10.0723	14.5762	7.61215	11.892	11.9986	27.2701	14.4097	7.26089	11.6534	19.0487	33.4626	16.4076	24.5624	30.2407	6.59164	26.8012
I1580	9.64209	6.69631	0	8.44769	3.19799	13.2614	9.65344	0	14.1098	23.5199	0	0	9.87687	14.2494	0	15.8963	3.63176	12.1649	0	3.48553	13.6077	4.65368	10.6274	4.95429	38.5151	14.4302	0	6.06911	0	0	24.858	18.8591	14.8391	25.9003	13.3697	11.0163	12.5637	36.6497	12.417	13.9771	17.7316	2.65772	0	12.0349	31.266	17.4833	10.2214	20.5652	13.869
I15941	4.47579	19.6723	23.6652	17.0657	20.8839	4.19725	4.92362	16.1917	32.8151	7.20499	13.5245	9.09019	0	22.0849	2.89015	0	8.03655	16.4598	11.2619	38.9982	2.58685	15.2377	18.863	0	10.2353	3.28299	9.7209	9.60418	32.0958	9.3742	4.333	41.7207	0	3.59073	8.38503	18.3869	37.2717	16.6691	2.73693	0	4.04833	20.6897	15.5239	14.5142	8.18945	4.55072	3.38162	17.9851	0
I2366	5.83608	0	8.3421	5.03471	16.3191	0	13.3735	0	14.9432	0	7.14907	2.82593	7.32827	2.20195	3.87744	5.57741	3.31848	5.86001	5.27809	7.91559	13.648	8.27919	3.82591	13.62	9.86016	10.8706	7.84528	7.72095	15.983	0	10.5659	29.2093	5.82716	22.1742	4.34151	0	26.2915	3.16672	6.73874	4.12887	6.25449	7.45288	3.83899	22.0507	8.07605	24.8061	5.43345	6.48695	16.1687
I2384	13.0123	9.82809	0	9.66609	0	8.1333	12.6354	17.9092	4.28837	12.8945	7.36937	5.26741	16.14	43.1178	8.71069	20.0473	3.41501	15.1515	3.07392	15.774	0	14.3739	6.65041	4.20688	7.27316	0	7.03158	25.2974	6.55205	0	15.8406	4.17234	21.0059	12.1374	8.02271	6.15538	6.12779	5.19283	9.48709	6.96225	13.5285	3.46213	9.49462	12.3736	16.5107	17.6338	5.91549	41.9453	24.1449
I2788	12.1716	2.68442	5.19049	6.22204	0	21.8107	15.849	3.14295	13.2692	17.4423	5.06996	7.90198	8.87166	2.61551	2.63612	4.05901	9.28233	3.25906	4.58845	5.01619	18.0204	8.56074	8.84099	10.671	0	14.3339	0	67.6875	6.06987	0	0	5.7346	15.0876	11.3188	2.26475	15.1453	0	0	7.18955	12.6221	2.16159	6.5887	0	4.38642	10.7763	0	13.8776	14.4891	8.68598
I3920	26.4561	2.44194	4.20937	2.0714	11.9917	3.5807	0	6.19727	6.38427	6.8978	0	10.2557	17.8239	20.1369	0	3.4144	2.16525	0	0	0	19.5593	7.70015	5.88607	0	13.474	0	12.7853	22.1249	20.5847	5.7051	6.20034	8.39771	10.0419	10.9879	2.84336	10.0282	0	4.0478	6.90202	7.13771	0	13.6107	7.54757	10.5229	10.5621	4.5008	7.61745	13.0544	0
I4089	12.3082	0	3.44199	6.34636	5.39541	8.34721	10.4064	3.37771	10.03	8.19347	0	0	4.59054	6.42919	0	5.57508	4.53593	2.54119	2.52484	0	5.66607	0	2.3588	4.5878	6.25733	3.2413	7.49359	4.11775	4.22656	5.11945	11.8465	13.255	4.76881	8.51716	11.5685	0	15.3942	0	0	2.88452	6.81524	13.7032	13.0532	3.39443	12.2336	10.4168	18.8444	5.83216	16.8595
I4918	12.4318	0	6.54826	21.511	4.78055	5.85377	0	0	30.934	0	4.40137	16.3207	0	10.4874	5.78061	3.9439	0	3.72929	7.26187	6.70702	6.10202	0	3.21296	17.2881	0	2.16669	2.88782	7.53989	9.10227	0	25.2706	21.5018	0	11.8553	4.13148	0	10.5642	9.66272	7.93594	0	14.303	8.99002	22.544	16.2688	3.19284	16.4835	0	14.326	12.0724
I5429	25.5948	17.9301	18.9283	2.65379	17.6394	4.94974	4.58435	11.5421	17.1509	29.5984	5.97715	19.1181	0	4.10085	2.70644	19.4238	18.2204	2.02765	7.79784	14.5762	6.04391	8.98029	0	22.6246	3.49471	16.5497	7.29545	20.6463	37.8105	12.5691	3.54939	5.79105	2.52983	7.90553	31.5279	17.0888	6.81184	27.4506	7.9928	27.2153	17.8054	4.16289	6.4458	8.50065	11.1174	8.89429	33.6402	6.51141	5.2794
LD270	12.1433	9.97738	17.6757	0	17.31	6.02445	22.4346	21.2652	8.41747	7.60395	11.1145	10.483	12.6646	2.25479	7.62107	3.95924	9.93597	14.8042	27.2836	12.4208	2.07225	9.17397	12.353	30.1277	25.2983	19.4708	7.48297	19.1308	16.8189	9.76623	20.0505	0	2.84837	6.25928	7.07935	7.14561	18.2421	15.9083	17.4365	12.0866	25.3533	2.23972	9.87789	17.6116	5.12372	0	6.76197	3.79607	8.02129
R19	17.0818	4.27956	5.86195	2.06205	8.39126	25.1994	15.4363	0	13.0302	9.44208	0	11.2898	11.356	5.72077	2.24894	7.38457	0	0	0	3.63952	0	12.2896	9.30339	9.62553	16.0297	10.4524	5.4129	27.2389	13.9715	10.0174	3.9659	20.2087	11.7752	17.6172	34.8625	31.9543	6.32142	10.4908	21.5322	10.9383	10.9099	8.10068	7.31795	25.3312	12.1164	23.7154	8.14681	7.94292	12.2905
R17	10.2616	14.6566	22.1687	7.74139	11.8538	7.71928	0	8.47925	9.75528	26.6558	4.20553	0	0	11.6922	4.56817	8.07498	3.194	0	6.40243	17.9388	9.51321	4.73937	10.8752	7.96318	8.86186	8.44736	2.1603	21.5712	0	8.17977	0	14.1513	71.0235	17.2779	3.79851	22.573	0	9.88377	24.012	13.3159	19.9549	36.7246	6.02914	22.7169	20.6265	9.59246	21.9565	2.40345	14.2076
R28	13.2174	0	0	7.76244	2.77376	0	16.7814	11.1356	12.6016	5.64845	0	4.2746	6.65086	0	19.5554	7.00717	0	0	13.5325	0	8.09883	7.43085	0	8.53988	0	11.0342	13.0813	28.3723	3.62287	13.0447	4.36614	0	10.8288	9.66917	6.88925	12.6356	0	5.63145	2.34322	3.92242	14.3112	7.38705	13.2338	27.0253	6.06059	20.0408	5.92099	0	6.56966
Tep002	2.02234	0	3.32492	9.76641	9.36084	4.12329	21.9851	10.3394	0	0	5.21814	0	23.305	18.4186	0	37.5411	6.09513	3.68167	6.94439	28.2159	9.1561	9.33689	0	6.69205	12.1845	5.57682	9.79951	0	33.2239	3.16139	29.414	34.5254	34.5199	3.47009	6.87632	0	5.14158	6.54059	5.07889	9.97335	17.3585	5.74884	6.19111	0	10.5999	0	7.24966	5.76046	0
I3709	0	7.9241	11.1738	0	4.98466	6.20205	0	4.01749	2.12612	10.112	2.71942	16.0081	22.0733	5.48862	17.6622	8.36127	5.77975	0	0	2.66372	9.18726	6.49963	0	9.22781	0	2.37457	2.55625	15.3978	17.3511	10.2467	4.29882	37.2246	0	33.6659	6.19709	3.82457	5.97143	6.54575	10.5792	8.26287	18.4618	12.4307	0	9.98855	24.4496	7.41385	19.3565	3.56809	0
I5204	0	0	11.4317	11.4439	0	13.6892	10.5621	6.70203	8.11284	14.0423	11.1576	8.88831	9.82966	20.8176	0	3.04139	27.7376	12.6828	5.29986	9.61828	0	0	0	4.27032	0	2.21567	11.7325	0	14.6161	6.91475	20.9819	35.5439	23.4758	22.966	8.75133	25.9086	6.08369	4.91962	25.4463	12.8583	22.6397	12.174	4.78254	27.7299	10.0231	14.3812	27.1239	25.1177	18.6088
I5208	0	0	23.3233	8.56495	3.99963	0	8.92966	8.75925	2.9471	4.26178	2.15219	6.10469	29.286	7.95502	29.5305	5.66934	4.11258	17.1886	8.91188	8.64489	5.03212	16.1138	10.028	9.96882	10.4491	7.96068	0	5.93079	8.78368	2.97506	11.2156	4.74186	13.3801	8.08326	20.1806	8.40367	13.3727	11.1869	9.64544	28.2101	11.2448	19.8813	11.5233	10.0134	33.1953	19.4285	38.7222	19.8233	27.0901
I3708	0	0	21.186	6.53974	4.85678	0	2.87577	4.76976	3.51811	2.51786	2.41779	14.4855	0	4.28174	7.11115	12.4368	10.582	9.59884	0	19.5762	0	0	9.77731	21.6195	18.0751	13.4324	4.17521	0	10.2522	13.6139	6.32507	7.07335	8.03422	0	13.4908	0	12.1945	3.74523	0	7.01347	14.4491	4.98165	10.8604	11.1171	7.10041	3.39206	0	10.0477	14.7418
613	83.7394	55.4668	8.25494	41.7358	57.1694	30.4467	24.0322	10.6338	9.92758	25.8054	20.7634	47.3765	3.18828	2.81736	48.8564	18.1338	26.6213	8.49603	15.1976	19.3375	22.1104	52.8107	24.6754	24.7607	10.5788	5.48237	24.1145	47.8498	23.3018	9.18529	12.9229	6.50378	11.9072	4.65752	13.154	38.6799	13.4574	9.93206	8.15036	28.6294	31.7693	40.5309	25.6183	11.2583	9.82129	5.85261	17.9672	13.7128	38.0883
I6747	28.3722	27.9673	4.33486	20.9992	30.8316	48.2246	0	10.071	12.3023	16.62	36.0474	19.3543	14.7665	2.1116	33.0888	2.90716	19.0331	16.4051	49.2295	21.5319	55.5089	29.9643	18.9767	25.8099	15.6537	18.7998	46.7047	21.4904	42.0911	4.17529	7.13619	13.8153	15.1092	14.9673	0	14.4593	4.07926	13.2221	32.0229	11.3759	19.3764	23.9691	37.6779	12.7842	23.7959	3.81674	13.2933	18.0054	22.4194
CO1	9.4182	0	11.4094	6.61392	10.0462	11.6194	5.06529	9.44971	0	2.79678	14.1501	8.1064	6.01585	0	10.3979	9.36105	0	21.7522	13.5301	0	0	0	3.98089	8.7699	2.56642	9.96468	0	6.38242	0	3.0121	24.7414	7.3044	16.9852	24.9308	21.3453	4.27224	8.47689	9.84199	3.5353	3.80578	20.3857	18.4318	6.6181	17.512	21.4673	0	7.91712	38.326	13.4771
I6753	35.5082	56.4744	16.688	34.7905	25.5961	23.8915	31.4667	12.1721	11.0833	10.3527	45.386	50.1271	19.7761	26.1624	39.6166	3.74096	0	0	39.0289	34.7608	5.29814	33.2031	33.45	55.4932	18.3628	26.7086	9.04503	28.7508	8.83095	16.6151	16.7085	3.28958	0	0	0	39.2664	12.1063	18.1698	5.05679	16.898	56.4579	25.6446	26.2655	28.4881	2.37683	8.54261	0	7.14409	0
I6751	51.5387	29.5103	0	2.02482	68.5381	43.1088	55.3531	16.132	2.39978	15.2163	24.9616	28.3974	5.75212	2.13885	16.8027	7.98982	38.0092	2.09547	4.43282	21.3	45.0305	37.9725	41.5993	47.9996	25.0061	7.83332	24.0677	14.7143	41.0858	16.8038	0	10.1049	13.1527	19.0527	9.10225	11.2399	15.8223	25.7406	23.8696	17.7478	22.6285	23.1331	51.9352	27.6985	0	5.02498	28.9383	13.3201	9.72867
kol006	6.11913	12.5294	18.7679	7.01672	2.08201	7.31697	14.7304	15.4717	9.15171	0	0	10.9423	3.15421	14.1304	2.56283	5.97805	5.95351	18.3656	13.0093	2.82904	8.81672	2.10744	2.89389	28.2212	0	2.12133	0	10.8003	4.79133	0	11.8536	7.84008	19.1786	18.792	13.1749	7.72493	0	2.1104	9.98358	0	13.846	8.59107	32.713	2.43448	15.6289	21.5702	44.7553	33.7281	28.1486
Pal7	0	10.2999	0	0	2.20893	0	0	0	0	0	0	19.1455	19.174	3.64467	0	14.0936	3.94909	30.516	4.55023	7.51732	0	10.3341	0	3.33351	0	4.27128	0	0	12.4083	8.68028	0	12.8272	3.78959	6.1359	9.5944	5.33688	9.81084	9.35697	10.9503	3.24064	8.3347	12.5025	12.3163	0	10.8773	4.91387	10.249	3.77164	20.1493
I6760	39.9419	44.1088	31.0477	9.31336	23.3159	33.9312	43.3403	7.09537	6.73898	10.4843	16.3425	33.375	5.95553	7.00047	12.4233	8.58273	10.3711	18.4684	0	54.1563	0	18.5607	20.9183	8.65641	6.93789	10.0328	31.8202	17.1592	26.5095	0	3.23981	8.56303	12.3278	12.7994	0	59.7427	4.50846	13.2587	6.73277	3.90648	6.85835	31.2569	16.1726	0	10.0062	9.5063	9.20735	4.93305	18.4073
Ötzi	8.93892	0	28.9963	31.3724	20.9503	4.30673	0	12.3436	9.15888	19.06	22.457	12.0284	12.2853	2.95227	4.73855	2.1359	0	2.97902	5.91556	11.3657	0	7.42352	12.9031	5.40286	4.73937	3.24099	7.1716	0	22.473	7.93476	3.7382	3.11107	43.7021	12.0027	11.4982	2.11683	6.77146	11.2707	0	7.61667	16.096	27.5456	23.5437	24.5379	8.32493	0	9.7495	5.8786	7.30401
[truncated: 209 more columns]

## Sheet: C
Recipient	Ötzi	I6760	I6747	I6753	I6751	Kolin6	613	Stuttgart_LBK	Rev5	Klei10	Pal7	CO1	NE7	NE1	NE5	NE6	PB186	PB443	PB581	PB672	PB675	PB754	PB768	PB1327	PB1794	PB2031	PN02	PN03	PN04	PN05	PN06	PN07	PN10_PN113	PN12	PN13	PN16	PN107	PN112	Primrose2	Primrose16	CAK68	CAK530	CAK531	CAK532	CAK533	ANN1	ANN2	ARD2	ASH1
Ötzi	0	63.3648	61.3012	61.5824	62.1421	61.5232	62.112	61.9123	64.6043	63.6902	61.7268	62.8394	61.2824	63.0049	63.2889	63.7004	60.926	60.8738	62.1963	59.9655	62.0004	60.8468	61.6711	61.5644	61.6719	60.428	61.2076	62.8823	62.0106	61.1715	61.3773	61.8267	61.2328	60.9976	61.6104	62.0813	61.5751	61.5205	62.8564	61.5635	62.2442	62.38	61.8374	62.1787	62.7485	61.4716	62.2164	61.3725	63.7014
I6760	62.2363	0	63.421	63.866	64.2494	61.5891	63.8247	60.9631	60.5918	60.53	61.2003	60.7482	60.6703	60.5048	60.3128	60.5697	63.3294	62.1357	63.4092	64.1663	63.4402	63.9662	62.6788	64.0265	62.9084	62.9236	61.0066	65.0357	63.3095	62.8509	63.5288	65.1782	62.2816	65.3298	64.0669	62.6761	62.8635	65.0249	64.4016	62.9782	63.7224	62.6849	63.4414	63.5835	63.1076	64.1908	64.9517	62.3035	63.8833
I6747	61.1247	63.0909	0	63.2407	62.2621	61.4971	62.7814	61.5953	60.932	60.9891	61.2601	60.2681	60.8964	62.3301	60.3005	60.8301	62.7941	62.4205	61.3215	61.6067	62.4714	63.4916	63.1403	63.7009	63.6927	63.9837	65.9675	64.3928	62.2101	62.8005	62.5823	62.731	63.6372	64.3991	63.5663	64.0026	62.7239	63.7033	64.1761	63.0674	62.4872	63.3394	63.3459	63.4139	63.428	62.4718	61.8983	63.5695	62.5231
I6753	61.5718	64.1621	63.8156	0	64.0613	62.4566	62.0655	60.6347	61.4895	59.9379	60.9437	60.8981	61.4317	62.0889	62.3508	61.7312	64.1852	66.0417	62.5072	63.1736	63.0683	62.7447	63.4729	62.6359	65.7724	64.5677	63.5669	62.5706	64.1027	61.8556	62.8906	64.2338	62.1355	62.7247	66.7817	62.4898	63.9222	63.9898	66.0029	62.6882	62.31	62.0905	64.0004	64.8888	64.0127	63.9391	65.1989	65.5006	61.9577
I6751	62.2031	63.1647	62.8007	64.1147	0	62.578	62.8845	60.9689	60.8179	61.5075	60.797	61.6755	61.8852	60.3646	62.6065	62.2534	63.9517	64.3962	63.4773	63.1249	63.5485	64.5295	65.5112	64.2914	62.7246	63.1347	62.969	65.186	62.1909	65.2093	62.5608	64.3692	64.4557	64.2331	65.7646	63.0698	63.7284	63.4771	64.4733	64.0486	64.9753	61.7578	63.0263	62.8452	63.8578	65.8171	64.0726	62.1075	63.5358
Kolin6	61.5167	61.722	61.9915	62.9622	63.2654	0	60.6321	66.4269	65.2977	65.2179	63.7811	63.2237	64.4973	61.2558	64.3785	64.1107	61.7405	62.8644	61.653	62.4754	61.6412	61.8868	61.0321	60.1463	62.2111	60.8921	61.1471	61.6731	61.7704	61.7941	60.2144	62.7178	62.542	62.1354	63.2587	61.1759	62.7035	61.4922	60.5454	62.191	61.1107	61.2935	60.7356	61.6824	62.3653	63.0846	64.3047	60.0297	63.4505
613	62.3493	64.4037	63.1207	62.0563	63.1558	61.1847	0	61.9182	63.3663	60.0836	62.6819	61.4411	62.2701	62.3917	62.5985	61.2338	63.779	63.0326	64.7993	63.9431	62.9444	64.9747	63.7247	63.1842	63.9824	64.7632	63.282	64.4912	62.408	62.8155	61.3464	63.9257	64.2541	63.1561	64.7964	63.7822	62.2918	63.6831	62.996	62.2325	62.2701	62.5154	63.9579	63.9825	65.8822	64.9003	61.8411	62.8305	62.2951
Stuttgart_LBK	62.215	61.3338	61.5449	60.7764	60.905	66.4028	63.0864	0	62.7332	65.528	64.2674	62.554	64.8746	63.0613	63.0413	63.6785	62.0564	60.3325	61.587	61.1951	62.5305	60.3264	62.6064	61.91	62.1216	60.693	60.8751	63.1753	62.8934	61.4975	61.4884	61.1645	62.3128	62.9866	62.3253	61.7687	61.4775	61.218	62.5469	61.0483	61.0204	60.2036	62.0651	61.8495	62.0344	61.807	61.3992	61.2456	60.9908
Rev5	63.9864	61.1451	61.2007	61.8773	61.0163	65.1239	61.8395	62.1515	0	65.4237	64.3518	62.5405	64.7119	62.7622	62.5954	65.8206	61.4242	61.5961	60.2894	62.7725	60.2193	59.5674	61.0154	63.4989	61.3993	63.1819	61.2402	60.9762	62.087	61.3691	62.904	60.1176	61.5205	61.4584	60.7359	61.4193	61.1792	60.7755	61.1171	61.6702	61.6527	65.862	60.8332	62.786	61.911	61.2884	61.877	61.1104	60.6352
Klei10	63.646	60.8222	61.5939	60.9234	61.3306	65.6022	60.017	66.3092	65.9874	0	65.3857	64.1018	64.876	64.1651	63.6901	61.9571	61.7714	61.7852	60.6005	63.6407	61.5717	60.5846	62.5973	61.8962	61.3916	61.5403	61.147	61.2976	60.1744	62.9663	62.176	63.0118	62.3006	61.6136	61.9648	62.0124	59.9697	59.9602	61.3513	61.9554	60.2502	62.7972	60.9523	62.3062	60.6561	62.622	61.1306	60.7426	60.9396
Pal7	61.9521	61.5448	60.9619	61.6105	61.0191	64.3245	61.3143	63.5625	64.985	65.4047	0	63.1913	63.8001	63.2213	64.1749	63.9398	60.258	64.559	62.146	62.8382	61.2023	60.9121	60.3237	62.0749	61.545	62.103	62.4368	61.1559	61.2785	61.0503	62.3565	60.6919	61.3232	63.6286	60.5888	62.1785	61.2859	62.7695	59.9179	61.9691	60.5301	62.3795	61.5483	60.4139	62.4235	60.76	61.8083	60.0265	60.7408
CO1	63.416	61.2789	61.0059	61.5471	62.6529	63.6473	61.5905	63.2479	63.3817	63.9453	63.4212	0	65.0399	63.9396	61.7768	62.4072	65.1045	60.6341	61.7405	63.3514	62.8592	62.1768	63.0133	62.7149	60.7523	62.2101	61.2326	61.2414	61.4364	61.1179	61.2852	60.953	62.3571	61.1838	61.8652	61.0307	59.9556	62.954	62.6454	62.9862	62.5604	61.9366	62.5111	62.1342	62.4287	62.7978	62.558	62.2246	60.981
NE7	61.2808	62.1553	60.7009	61.7155	64.1733	64.4112	61.9452	65.3794	63.9676	64.4934	64.2499	64.0954	0	62.2291	65.2183	62.7617	61.4116	64.1003	61.6035	61.5437	62.2152	62.3608	62.2984	62.7762	61.219	60.8479	62.2665	61.5155	61.3052	61.7183	62.1249	61.0082	61.9953	61.6155	61.742	61.293	61.4006	61.4622	62.8811	60.444	60.8975	62.4256	63.8235	61.8966	64.1824	61.4945	63.4447	61.3069	62.2082
NE1	64.1757	60.7351	63.198	61.9357	60.8107	61.8211	62.0372	63.1133	62.9394	63.5743	63.3808	64.8555	62.0373	0	66.9283	63.3583	60.831	62.3917	61.78	61.4904	61.0529	61.3671	62.0703	65.204	61.7085	61.9902	62.6201	60.7804	60.2231	62.9028	62.8489	61.3501	60.7934	62.7252	63.056	62.0272	61.2093	62.1677	61.6241	63.0522	63.3681	61.1432	61.1814	62.77	62.5394	62.1186	60.7618	60.8738	62.1726
NE5	64.5098	60.7098	60.5434	63.0831	63.4731	64.6883	61.8516	62.8013	63.0927	63.4248	64.7839	60.8744	65.0163	66.3736	0	64.4373	61.1538	63.1525	61.5839	60.9951	60.2849	62.5159	61.31	61.2416	61.9447	63.2392	61.4258	61.3714	63.8664	62.61	62.085	63.6465	62.2142	61.6775	62.809	61.2775	61.5389	62.9366	60.6556	60.7296	61.6522	62.786	62.7156	61.7911	61.0353	60.6418	61.7327	61.3634	61.11
NE6	63.842	60.9654	61.2203	61.0262	62.2578	64.2602	61.4376	63.2917	65.2082	61.5773	63.7267	62.5021	63.2446	63.191	64.62	0	60.3308	62.5746	62.2896	59.9813	61.14	60.0097	62.5564	62.2987	60.5631	62.6637	62.8635	62.9508	62.9087	60.6523	61.1399	64.7845	61.9321	61.9105	62.5382	63.4103	62.9996	61.793	61.7122	61.2084	62.3479	62.2907	61.0775	61.767	62.2569	60.9985	62.8532	61.5395	61.4406
PB186	60.4049	62.7634	63.6356	64.0392	62.976	61.2739	62.3116	61.5898	61.1591	60.9209	59.8397	63.7874	61.1556	60.1294	60.3168	60.1453	0	63.4077	62.2626	62.0395	62.7933	62.1926	62.2079	62.867	62.4007	62.6937	62.9141	62.4596	61.3119	63.2792	67.6448	66.0588	62.209	62.8664	63.708	63.3213	63.2681	62.7752	62.3155	63.2467	63.6467	63.7407	62.9965	62.6859	62.564	62.6326	67.1931	62.5106	63.2637
PB443	60.742	62.5476	62.6649	65.5291	64.2019	62.4703	61.3113	60.2218	61.6822	60.8763	64.1734	59.9987	63.334	62.4356	62.0591	60.9771	63.5179	0	64.1543	63.2478	63.1223	61.7263	63.7469	62.6821	62.6097	63.7243	62.2061	64.2786	62.8689	63.8043	62.0924	62.4309	62.8299	62.5033	65.5518	62.5046	63.5997	62.2925	63.6725	64.5799	60.7709	63.1729	65.2641	63.1601	66.1865	64.2018	65.0797	65.4959	63.7416
PB581	61.5786	63.4957	61.2937	61.8234	62.9839	61.1455	63.906	61.5014	60.4757	59.9406	61.3653	60.7103	61.2894	61.2559	61.1112	61.0106	62.5645	64.2669	0	63.3477	63.3596	63.5721	63.3057	63.7846	63.0814	63.0619	63.1595	63.6621	62.2161	61.8909	61.8854	62.3095	63.177	63.5534	62.5984	64.099	62.7242	61.8299	62.9563	62.1533	63.4473	65.399	62.8952	62.9816	63.5786	62.9341	64.2611	63.4952	62.1393
PB672	60.0121	63.8732	61.9479	63.4267	63.1618	62.1051	63.9844	60.7757	62.1841	62.5713	61.8409	62.2916	61.2437	60.6069	61.2316	60.182	62.4878	63.0146	63.4165	0	63.8547	65.8069	64.5979	63.0299	64.6591	62.6946	63.9905	64.6827	62.4098	62.0874	62.5062	63.4548	62.2058	62.6212	62.9393	63.3134	62.2146	63.2841	64.1514	65.389	62.6161	62.7866	64.5726	62.6096	61.6274	64.189	61.7419	62.7044	63.0152
PB675	61.9365	63.3246	62.9252	62.9984	63.1414	61.044	62.7698	62.5396	60.056	60.8714	60.896	61.783	61.7626	60.7126	59.7678	60.7672	62.6026	62.9909	63.2976	65.4982	0	64.0097	62.4715	63.7743	63.1668	63.6022	62.6412	64.6107	64.4541	62.5597	64.0764	64.0674	62.1274	62.7173	65.9816	64.1778	63.673	62.8297	62.8579	63.3255	63.223	61.0521	63.4783	62.5471	62.2572	64.5353	64.3662	62.7324	63.1631
PB754	60.5297	64.2283	63.3092	62.8684	63.9538	61.6277	63.8278	60.0558	59.3152	59.9854	60.3214	62.0433	62.1029	61.0801	62.5748	59.9475	62.2766	61.6169	63.3144	65.7913	63.3778	0	62.6704	64.8334	63.804	66.8508	62.8955	62.6594	63.04	63.5049	64.18	64.3437	62.4635	63.0207	62.0791	63.2625	64.297	62.569	63.6471	63.5673	62.7468	62.0439	61.7234	64.1985	61.4568	64.8903	63.0798	62.3539	62.8733
PB768	62.1883	62.6139	63.3459	63.8131	64.7772	61.3448	64.1491	63.7357	61.4447	61.8698	59.8555	62.1229	61.9475	60.6697	61.2519	61.8252	62.7949	63.0681	63.092	65.202	62.3612	63.0397	0	64.808	64.4699	63.8294	63.9121	62.0235	63.4834	63.3722	62.499	61.3638	61.4451	63.3974	63.1095	62.4418	64.189	63.2803	62.4265	63.5695	61.6175	62.0167	63.1331	62.5513	61.3919	64.2489	64.9259	64.6826	63.2017
PB1327	61.37	63.4091	62.9574	62.4654	64.2538	59.7045	62.3128	61.1444	62.4045	60.8761	62.1693	62.219	62.5816	63.8694	60.6202	62.3738	63.2868	63.37	63.9627	63.4008	64.0709	64.6768	64.8251	0	63.1936	61.9035	63.1726	64.5723	63.0856	64.2404	63.3827	64.1827	64.5947	64.2515	63.7773	63.4608	64.0004	62.9053	64.426	62.4915	62.132	63.9932	62.7169	64.2865	63.9344	63.3477	63.2856	63.659	63.769
PB1794	61.4963	62.8183	63.2792	65.7312	62.6432	61.0882	63.2118	61.6222	61.2027	60.4872	60.8204	60.0451	60.3641	60.7018	61.0883	59.7734	62.792	62.2526	63.0242	64.6256	62.597	63.2403	64.5792	63.1403	0	62.7208	62.55	64.0232	63.7362	63.11	62.1659	62.1391	63.869	63.2499	63.2846	62.098	65.1874	63.9003	62.7264	63.0844	63.6575	62.3547	62.9322	61.8197	62.8139	62.2458	62.5823	63.5421	63.4377
PB2031	60.4835	63.3019	63.4055	64.5219	63.2276	60.6521	63.6793	60.3616	63.0968	60.9003	61.2299	60.6859	61.0704	61.608	63.6693	61.9779	62.8439	63.504	62.5979	62.868	63.0332	66.3565	63.4495	61.1321	62.9194	0	63.1939	62.6731	63.4119	64.1707	62.6787	63.5619	63.4791	63.0943	64.6047	62.0159	63.0604	63.6265	62.5728	61.3592	61.6494	62.7557	63.606	63.0977	62.791	62.4825	64.7431	62.5409	66.6305
PN02	60.6354	60.7709	65.3636	62.8137	63.1212	60.5781	62.6485	60.4143	61.598	60.0589	61.7104	60.3779	62.213	62.233	60.404	61.8991	62.8693	62.8919	63.2525	64.346	62.6931	62.7556	64.0206	62.5942	62.9885	63.0219	0	62.1624	62.9559	64.7735	62.0137	63.2161	65.8352	62.5362	63.0113	65.4062	64.2403	62.8878	65.4853	63.5069	62.6544	61.3747	62.4438	63.0836	63.4369	61.4739	65.2251	64.3044	62.3655
PN03	62.8097	64.8262	64.1394	63.3107	64.4199	61.3752	63.8893	62.6523	61.2356	60.2559	60.7794	60.569	60.4595	60.2516	60.9053	62.1812	62.831	65.686	63.5157	64.9239	63.7094	62.7821	61.9238	63.6454	63.5347	62.5864	62.2475	0	63.0439	62.8866	65.0315	64.2295	61.6221	63.4011	63.1073	62.5501	63.0202	64.3042	63.4036	65.1983	62.4303	62.1608	61.8896	66.0938	63.309	63.0169	63.1294	62.5843	64.8978
PN04	61.8694	63.4006	61.8685	63.9986	62.2269	61.4544	61.7536	62.1692	61.6085	59.7246	60.8148	60.6656	60.9645	59.7213	63.1732	62.3889	61.3789	62.5272	62.274	62.2007	64.3261	62.981	63.1865	62.8003	64.2105	62.7648	62.3582	63.6661	0	63.3324	63.4511	64.6074	64.1005	61.9143	63.1356	62.1926	67.1314	62.0663	65.0406	63.9268	63.7454	63.0085	65.0175	63.8526	63.2921	63.0641	63.3483	62.6362	61.9576
PN05	61.4445	63.0038	62.5273	61.7581	65.3062	61.2561	62.396	61.132	61.2057	61.9654	60.3162	60.211	61.1082	62.5203	61.6256	60.0421	63.5984	64.1153	61.9399	61.5979	62.5685	63.4797	63.3478	63.9226	62.8818	64.7586	64.1183	62.8192	63.4541	0	63.4674	62.5348	63.5476	63.9885	62.0393	63.2809	65.1832	62.7233	61.9651	62.2568	64.3079	62.5217	64.6808	62.1105	63.5229	62.2846	62.6369	64.2878	62.068
PN06	62.5897	63.8372	62.1447	64.4018	62.4294	60.6481	61.0714	61.2212	62.5248	61.366	61.9095	60.4323	61.6194	62.1407	62.0228	60.9333	68.0116	62.3313	61.7955	62.8289	63.7315	64.4586	62.8949	63.2153	62.5247	63.0838	62.131	65.1522	63.2131	63.4249	0	63.6819	63.6942	63.9407	61.8669	63.4224	61.7983	64.0807	62.1502	61.9458	63.7817	62.7636	62.7725	61.3905	63.2407	62.5479	62.9011	62.7089	63.3251
PN07	61.643	65.8992	62.4391	63.4334	64.5594	62.5064	63.7037	60.685	59.7123	62.6309	61.2198	60.1527	61.0644	60.5873	62.0382	63.5698	66.1633	63.1953	62.4805	63.0502	64.4645	64.5248	61.4898	64.0863	62.7982	63.2392	63.3773	64.3644	64.6621	62.4274	63.9654	0	62.4	64.0767	62.5328	64.0938	62.8358	64.3997	63.5647	62.3168	63.2355	65.2157	63.4819	62.5534	62.4645	62.893	63.0194	63.4993	61.2268
PN10_PN113	61.4576	62.5371	63.9154	62.2092	64.8846	62.5569	64.2105	62.4403	61.7605	62.1693	61.6306	61.6167	62.0327	60.5752	61.5151	61.5911	61.6446	62.7916	63.773	62.6488	62.8555	64.1851	62.1322	64.3056	64.0959	64.1357	63.9351	61.7137	64.2165	63.8492	65.1319	63.2941	0	64.9084	62.5806	62.5733	62.2376	62.98	61.9821	66.1252	65.0529	65.5331	63.2615	63.7555	62.278	63.8452	63.8649	65.6365	64.9316
PN12	61.1421	66.1268	64.1459	62.5461	64.0966	61.5802	63.8745	62.7953	61.3838	61.4758	62.564	61.1229	61.3124	62.2108	61.3387	61.4904	63.5272	62.6409	62.1681	62.8894	63.2506	63.3918	63.2571	63.6033	64.5041	63.3266	63.0541	63.2926	61.8739	64.3623	64.0655	64.326	64.6423	0	65.3379	63.029	62.4532	62.8198	62.1381	64.6582	63.1633	63.6245	62.717	63.5009	62.4569	64.6198	61.1437	62.4231	64.3902
PN13	61.2835	64.0416	63.7189	65.8064	64.4963	62.1129	63.8424	62.186	60.6447	60.7371	59.6237	60.7339	61.8886	63.2321	61.6643	61.9216	63.5092	65.194	62.6067	62.9549	65.7097	61.7771	63.188	63.475	63.0519	64.1235	63.7706	63.0251	63.1374	62.0196	61.9681	62.2251	61.8865	64.332	0	62.6692	62.4739	64.7183	63.3143	62.6618	63.8304	64.0929	63.1284	62.0127	62.7872	63.1099	63.3126	63.4575	63.1648
PN16	61.6453	62.8457	63.4307	62.512	62.7672	60.9944	63.6266	61.5601	61.004	61.3185	62.7753	60.2184	61.0632	61.923	59.9535	62.6356	63.5635	62.3449	64.3952	63.8438	63.9911	63.6418	62.222	63.7988	62.6064	61.8828	65.7585	62.1131	62.2674	63.1169	63.6261	63.9113	62.2575	63.0507	62.6349	0	63.8789	63.4349	61.8477	62.9985	63.0447	63.6876	63.6287	62.8963	62.1944	63.4051	63.8836	64.7532	63.5927
PN107	61.1467	63.1894	62.5823	63.5744	63.5279	62.6287	61.4596	61.2347	60.7193	59.7186	61.3906	59.8029	61.1429	61.1584	61.1649	63.2473	63.7515	63.5984	62.5001	63.3245	64.1791	64.9782	66.057	64.3906	65.032	63.228	64.4922	63.4966	67.4318	64.9545	62.0825	63.0355	62.0783	62.795	62.2015	64.1883	0	64.2098	63.9954	63.5143	66.1844	63.9571	64.2268	63.7926	63.1258	62.0247	61.9991	64.4979	62.5487
PN112	60.8724	64.3246	63.3397	63.4884	62.2117	61.3574	63.0233	60.8101	61.1562	59.8413	62.2714	62.1115	60.7086	61.496	61.312	60.9536	62.9617	62.8808	61.4897	62.9672	62.5057	62.5669	61.9918	62.8892	64.0843	63.5355	62.8771	63.7024	61.6654	62.4281	64.2054	64.7237	62.7104	62.0313	65.0303	63.1592	63.5334	0	64.6439	63.965	62.915	65.2811	62.0491	64.0855	63.1731	61.6876	64.7468	63.5566	65.645
Primrose2	62.188	63.9924	64.4867	65.5329	64.6108	60.102	62.0914	62.1543	61.0945	60.5175	59.8647	61.8151	62.5778	61.1648	60.3597	61.4288	62.3344	63.757	63.8632	64.3438	63.6207	64.2259	62.4103	64.358	63.107	62.8073	65.6676	62.864	65.2761	62.366	61.9725	63.2152	62.1426	62.2585	63.6232	62.143	64.966	64.9062	0	60.9244	62.8339	62.9227	63.0675	65.19	65.8802	63.1633	63.6047	62.3557	63.2041
Primrose16	61.3563	63.2555	63.0804	63.3784	63.9256	61.6318	62.4623	61.3506	61.6261	61.5368	62.9815	62.2018	60.6088	62.6083	60.5762	61.0539	63.6428	64.6083	62.1557	65.8217	63.0611	63.4625	63.5545	62.551	63.6721	61.3533	63.546	65.4388	64.4362	62.3357	62.1748	62.5463	65.6693	64.6433	63.6072	63.4565	62.5211	64.2642	61.5455	0	62.9071	62.1227	63.2413	63.1466	62.4586	63.1451	66.2168	63.2806	62.5838
CAK68	62.2132	64.2917	62.8499	63.4045	63.7017	61.177	61.8335	60.8976	61.3812	60.5273	59.9309	61.3271	60.6534	62.8186	61.8862	61.5216	63.8971	60.6836	63.3239	62.6441	64.1609	62.5664	61.6976	62.0283	63.0847	61.8865	63.0476	63.2742	63.6067	64.292	64.2772	63.5805	65.2947	63.3787	64.5588	63.4639	66.3651	62.957	63.1699	62.7887	0	63.1717	62.4526	66.1706	63.89	65.7705	61.7025	62.9219	63.0712
CAK530	62.3226	63.762	63.0661	62.1531	62.1303	62.2971	63.1938	60.0913	63.1932	62.6766	61.8019	61.7387	62.8784	61.1402	62.6088	62.5288	63.9607	63.5905	65.8914	63.8286	61.3295	62.8829	62.246	63.7366	62.6628	64.1032	63.3655	62.8512	63.2061	62.9865	62.7147	65.2941	65.4215	64.1777	64.2987	63.9425	63.8884	66.3471	63.2849	62.0151	63.2546	0	63.0686	63.7402	66.1896	63.4836	64.5455	62.6619	65.4882
CAK531	62.485	63.0933	63.0532	63.0327	62.5634	60.714	63.1286	61.352	60.9461	60.3914	61.0944	62.4491	63.3633	60.4664	62.0365	60.299	63.448	65.2049	63.0227	64.9945	63.8801	61.6706	62.3626	63.1775	63.8126	63.2805	62.5741	62.3228	65.5771	64.7237	63.0847	64.132	62.6037	62.7287	63.8235	63.2969	64.2494	62.2843	62.9961	62.6101	62.819	62.9239	0	64.2578	64.5826	62.538	61.3451	64.4198	63.9042
CAK532	61.173	62.841	63.2046	63.8103	62.3964	63.2066	63.9541	61.3438	62.8808	62.4581	60.496	61.6048	62.3291	62.5479	61.8426	62.2332	63.4355	63.373	63.3282	62.3271	62.2992	64.4853	62.2657	64.0876	61.6703	63.4618	63.7423	65.8052	64.0749	62.6523	61.0527	62.3037	63.3059	63.7107	62.3721	63.1445	63.794	63.7751	65.9398	63.0296	66.5196	64.1377	66.5535	0	64.4871	63.5992	66.2815	63.3601	63.0387
CAK533	63.0842	63.9264	63.4854	63.8437	63.7897	62.6492	63.8723	61.3261	60.6683	61.3691	62.13	60.7321	62.1881	62.814	61.2637	61.979	62.6937	65.6888	63.5946	62.0097	62.6729	61.3821	61.0798	63.2659	62.8175	62.9038	63.0074	63.4766	63.2859	63.286	63.6507	62.5808	61.9134	61.8309	63.3208	62.6813	63.1968	63.554	65.895	61.2476	64.1282	65.2	65.2343	64.476	0	63.747	69.6592	63.4093	63.4595
ANN1	60.91	63.6053	62.7142	63.9697	64.6078	62.6633	64.9799	61.3206	60.853	61.9523	60.589	61.8933	61.3979	61.1503	60.6021	60.4136	62.749	63.6257	63.0936	64.8823	64.6261	65.249	63.4986	63.5491	63.1497	62.7876	62.3157	63.5316	63.0771	62.466	62.341	63.2584	63.4758	64.0572	63.3626	63.5389	62.1731	62.0634	62.7933	63.6848	65.5915	63.8469	62.9175	63.4458	63.5326	0	65.5103	66.0536	63.2668
ANN2	62.0533	64.866	61.7789	64.8005	63.14	62.3187	61.4493	60.9038	61.0017	60.5296	61.0108	61.7241	61.8452	60.2139	61.3899	62.0135	66.1252	62.8137	64.2296	62.0594	64.0492	62.8503	64.4478	62.9821	62.7797	64.4615	64.9335	63.4728	63.3151	63.171	62.3112	62.8889	63.0806	61.0304	63.8676	63.106	62.4471	64.9415	64.0593	64.6488	61.7714	63.4892	61.1762	63.0689	67.898	65.4865	0	64.0803	63.0786
ARD2	61.3194	62.277	63.4779	65.0521	61.5195	59.9947	62.5796	60.9249	60.9312	60.4987	59.7826	61.8631	61.3702	60.0072	61.0762	61.5781	62.5644	65.1217	63.8125	62.5693	62.7943	62.4254	64.4858	63.9345	63.3885	62.569	64.5888	62.6313	63.0555	64.3694	62.3695	63.3286	65.0814	62.4195	63.6346	65.1961	64.4054	63.9665	62.1119	62.8692	62.6055	62.0533	64.2279	63.6505	63.7907	64.6307	64.5088	0	64.2168
ASH1	63.7519	63.6392	62.0675	61.7585	63.3937	62.7067	61.8904	60.3908	60.274	60.4617	60.2003	60.8714	61.751	61.2356	60.5098	60.8889	63.3403	63.5057	62.3709	63.5563	63.189	63.4779	63.4463	62.6025	63.427	66.8581	62.5569	64.799	62.5794	61.8691	63.575	61.0136	64.326	64.3736	63.2341	63.3377	62.5258	65.6577	63.1276	62.473	63.0112	64.2392	63.9011	62.9061	63.6307	63.4799	62.9769	64.7237	0
ASH3	60.4574	63.6765	63.3552	64.5467	64.1854	61.2347	63.9108	59.8222	61.449	61.5594	60.8123	61.3394	61.4141	60.3347	62.5111	60.4038	63.0512	62.8721	63.5156	64.6707	63.9457	63.7861	61.5131	62.7884	63.062	63.0818	64.0158	63.7769	62.7678	62.5352	66.1132	63.7032	61.9734	64.6961	61.9748	66.338	63.8459	65.1653	63.7959	63.5312	61.9241	62.1586	61.8721	62.7645	64.0382	64.1386	63.2434	64.5886	63.2136
BA64	62.1285	62.4197	62.4581	63.5199	61.9968	62.7373	62.2872	62.5093	62.2204	59.9043	59.6573	60.9767	61.4774	61.5404	60.5691	62.417	64.8456	65.7684	63.0972	63.2575	62.5957	62.1886	65.7225	61.4069	63.3521	62.9997	65.2852	64.7827	63.4093	63.0739	63.444	62.7769	62.4611	63.1503	68.0909	63.7788	64.3475	65.0679	62.1343	65.0425	62.8705	62.8683	64.5966	62.8027	64.1186	61.939	63.8003	65.1749	62.0759
BG72	60.6115	63.0719	64.3785	65.4525	63.3014	60.226	63.9241	61.9948	61.5235	60.5484	62.1816	61.756	61.9019	62.0861	59.9688	61.3102	65.7504	62.863	63.8142	62.498	64.3286	64.6468	63.2443	63.1172	62.2508	64.8727	63.9377	63.5267	61.8948	62.6961	65.0197	64.3136	62.714	63.3466	61.5318	63.5339	62.6024	63.0881	62.4828	62.7225	63.8358	62.4256	62.9889	63.1565	63.4365	65.0438	64.5356	64.2509	62.5701
CH448	61.1252	62.4108	61.6631	63.3854	63.9547	61.2007	63.395	60.9126	61.804	61.7077	60.9132	63.1715	61.5273	59.6678	61.3489	60.9605	64.8741	62.347	63.3941	64.7034	62.6603	64.0466	63.0773	62.0306	63.4627	63.086	65.2273	65.596	62.0522	63.4392	64.2186	62.5642	61.3378	64.7501	62.573	64.3278	62.6079	61.5139	63.5322	61.8511	62.9469	62.6328	63.382	63.213	62.6384	63.7305	60.9802	62.606	64.6159
GNM1076	61.5471	62.7265	62.3251	62.9485	61.6867	62.1562	63.7034	60.8117	60.8737	59.7699	61.2387	61.1022	62.6057	60.5492	61.2127	60.131	64.2583	63.8435	64.6655	64.5109	64.9598	64.8514	62.8033	63.3814	63.2962	62.7993	63.9895	63.7173	66.0059	62.2612	67.0775	63.4077	64.8135	61.9246	64.2209	63.0585	64.9588	62.6598	62.5817	63.2625	64.2582	65.9492	63.4699	65.0735	63.6287	63.8961	66.6227	64.2719	62.8001
JP14	61.2198	63.1552	64.8478	63.0362	61.7859	62.1656	63.8189	61.4753	59.6429	60.4666	60.6514	61.9588	62.6941	60.8582	60.2052	61.6664	63.86	61.7432	63.1306	64.2928	63.8258	65.6605	64.7322	61.8345	65.5811	64.1311	62.5862	61.5807	62.3665	64.042	64.1706	63.1466	64.1475	62.2952	65.1929	64.5333	62.4393	63.0505	63.6498	62.3218	62.3343	63.29	62.7588	62.147	61.7267	63.4514	66.4948	63.4456	61.0413
MB6	61.755	61.5787	64.8933	63.0388	63.2401	62.9599	64.9962	60.4124	61.5922	62.0878	60.9471	61.8313	62.7968	61.1249	61.7299	60.4122	63.4125	63.7991	62.9544	64.0606	63.2374	64.177	61.6088	63.4162	63.4541	62.3045	62.0663	67.3786	63.4669	66.0969	63.8542	60.9226	63.2438	63.1199	63.243	63.6523	63.1503	63.0892	63.9363	62.6063	62.4845	62.6068	62.128	63.7539	67.8186	63.2699	63.717	61.754	63.1662
NG10	61.0058	64.7232	67.7761	62.4537	63.0157	62.363	62.9119	60.605	61.1633	63.7632	59.9502	62.2707	62.779	61.0062	60.5713	61.5568	62.3981	63.0334	63.1089	61.9145	63.7743	62.6021	62.4019	64.2158	61.7534	63.2906	66.833	63.7639	63.7267	64.1063	63.1649	62.5798	61.6117	62.4764	64.4346	65.3511	66.1363	63.0665	62.1705	63.2975	64.2263	63.4681	62.9285	67.4762	63.9758	63.0505	62.7912	64.4588	62.2187
NGZ1	62.3078	62.7052	62.9226	63.3505	63.73	62.0741	63.1325	61.0726	63.1134	61.0685	62.5162	63.2464	62.5574	61.6885	60.3063	60.8908	62.8185	64.0653	62.7185	63.4227	64.4238	64.6239	65.5709	62.2134	64.6274	62.1423	63.7321	62.6937	63.8569	63.7105	63.183	63.2103	63.0599	63.4192	64.1009	65.1744	63.0628	63.8041	63.8052	63.1505	64.0337	63.7935	62.2584	64.0605	62.9128	62.864	63.2789	63.5762	62.641
Primrose9	61.8349	61.906	61.7577	63.2312	63.8218	60.7715	62.4911	62.0364	61.4011	60.6207	62.0339	61.6368	61.2576	60.8774	61.7572	60.3452	63.7363	64.1585	64.4178	61.6095	63.3066	64.227	63.3115	63.1526	62.3587	63.8197	63.5177	62.5446	65.3744	63.2034	66.6325	63.4117	63.585	61.4363	64.4235	64.7958	64.8193	63.348	62.7591	62.8409	62.7862	64.3451	61.9886	62.1571	62.9339	61.6406	62.8687	61.5159	63.233
Primrose13	61.4269	64.3156	65.9261	64.1747	63.0949	61.7055	63.7789	61.2566	61.3238	62.816	60.1283	60.889	63.6873	59.8894	59.8219	62.2004	62.5054	63.1941	63.6033	64.3741	63.9775	63.6405	62.7756	63.2737	63.7525	63.1817	62.928	63.316	64.7489	62.776	64.218	62.6563	62.622	64.625	61.8771	65.7496	63.7413	63.5202	64.5099	62.367	64.5488	63.0289	63.9291	63.0891	63.7471	65.2982	61.8757	61.7051	67.9184
R1014	63.2303	62.3172	62.6878	62.2646	61.8159	60.5256	62.6393	62.6359	61.5723	62.2208	65.4417	62.6779	62.2845	62.7034	62.6909	60.5116	62.9877	61.4806	61.6825	63.1806	62.6159	61.4667	61.0367	62.2274	62.0049	62.6763	61.7605	62.5766	61.3753	63.0906	63.1418	62.2583	60.8798	63.2542	63.2071	62.6296	62.1888	62.6168	63.1376	61.456	61.3993	61.2114	62.143	61.4183	61.952	61.4215	61.9199	62.837	61.2621
R4	61.9054	62.1872	61.2466	61.6723	61.2044	61.7771	61.8458	61.4762	61.5093	66.2059	64.2959	62.2517	61.0034	63.903	62.1544	62.288	61.5107	62.0077	61.4595	62.7204	62.6485	61.8606	63.3229	64.5098	62.7816	62.198	62.2423	62.0034	62.9109	61.8418	62.4585	63.1127	61.0991	62.0879	62.1829	62.7099	62.3914	61.0694	61.9654	61.5506	61.2575	63.0023	63.4119	61.1428	60.6389	61.5878	61.6658	61.6524	61.7063
R5	62.0573	61.5495	62.3176	62.4927	61.5978	62.3903	60.9248	62.3238	62.6658	63.6308	64.0798	61.6937	62.0271	62.324	61.8503	62.5249	62.2712	61.3718	62.3143	62.9954	62.4269	62.1517	62.6004	60.5742	64.3939	62.8256	62.9753	60.4026	61.9696	61.4351	61.6201	61.8703	62.7955	62.2194	62.1558	63.5829	62.0525	61.1857	60.5987	61.5361	61.923	61.5877	64.0042	62.6875	60.5403	62.4232	62.744	60.6575	63.7863
R2	63.6137	62.2853	60.8424	60.5426	63.9543	62.7272	60.9421	63.3721	63.1031	63.7936	63.1236	61.882	63.2976	66.0531	63.7988	61.4376	62.4057	60.861	60.6048	62.521	60.5855	59.8202	60.7834	60.1461	62.9641	62.1334	60.3237	62.4225	62.6551	61.4663	62.8903	61.3407	60.9702	60.7074	60.9053	62.7311	59.8504	61.2313	60.4233	60.8199	61.939	61.7761	60.0603	60.8347	62.1987	61.9789	62.6755	62.474	62.2363
R9	65.0414	61.5737	63.1114	60.3192	61.6098	61.38	61.3695	63.3032	63.0847	61.6133	62.3875	63.4717	62.9332	62.9911	61.1158	63.9096	61.8263	61.2136	63.1568	61.2276	61.1245	63.6828	61.1264	61.1951	61.4502	60.9168	62.0078	60.0417	61.5645	62.6991	62.1819	62.8982	60.7659	60.9198	61.5871	60.3597	60.4487	60.9764	62.2354	60.5646	63.2722	61.747	63.051	62.1997	60.4722	61.4723	61.2372	61.5059	61.7066
R3	62.1549	61.6849	63.0125	61.742	61.3547	64.2121	61.1427	64.6973	61.7864	65.4445	61.7706	62.9325	64.8396	63.3293	64.2578	62.2051	61.5061	61.1487	60.0162	62.1949	60.524	61.0789	62.0249	60.8406	61.8237	61.0878	62.0022	61.6076	61.5949	61.9056	61.8779	63.2719	61.1818	60.4214	60.5206	61.7114	60.7592	60.5902	61.5496	61.3261	60.3679	62.0045	60.9584	60.808	62.0147	61.3321	60.5587	61.8827	62.9873
R8	62.5325	62.1408	61.0616	60.6434	61.6091	62.8726	60.6793	64.0012	64.039	63.8432	68.1796	61.5591	64.3224	65.5821	64.0071	61.8877	61.0884	62.6648	60.649	63.7509	60.9701	60.5403	62.5527	61.8895	61.5731	60.8672	62.0728	61.556	61.1632	61.3806	61.0976	62.6741	60.6144	63.4581	61.0286	61.6666	61.2169	62.3041	60.6996	60.1643	61.2634	61.6428	61.2761	61.2095	59.4044	62.2062	63.1797	60.6833	60.2647
R10	62.6847	62.8052	61.4831	62.8053	61.936	65.5615	59.8384	64.0054	63.5269	62.4878	63.7963	62.4115	63.5641	64.7383	62.36	64.8991	61.6461	60.9462	61.0903	61.4382	62.4662	63.5342	60.9422	61.901	61.7403	62.3064	60.6822	62.7488	61.5725	61.2569	60.9862	62.7018	61.5987	62.1434	61.3615	62.1169	62.3399	62.0186	60.9946	62.307	62.0215	60.8914	62.0455	61.6821	61.8843	61.1593	60.8534	64.3588	61.4907
R18	63.4444	63.0996	61.2777	62.6003	61.0149	63.2037	61.8483	65.7177	62.861	64.2769	62.8956	64.1962	64.9598	63.2535	62.4068	62.9382	61.4249	60.8201	61.034	62.2336	61.264	60.5516	61.1586	61.4634	62.4478	62.4402	63.5796	62.8766	61.7007	62.459	62.6428	60.7599	62.2838	61.6027	61.2602	62.3742	61.2706	61.3787	63.4066	62.6421	61.3596	61.9204	60.2968	62.8782	61.0863	61.2115	60.7785	61.5648	61.8046
R19	62.8382	62.6252	61.9687	62.0562	62.2308	63.9264	60.0577	63.7458	64.3993	64.4346	61.671	63.6684	64.1965	63.7518	63.0006	63.247	63.9462	61.9266	60.6864	61.7158	61.7297	61.9107	62.2466	63.5199	62.0191	62.5127	60.7898	62.4325	61.172	62.3747	62.9394	62.2543	61.9919	61.9083	61.2179	63.3231	63.0906	62.1914	63.4217	61.1522	61.0732	60.3192	60.9772	62.5399	61.938	62.0808	62.4271	61.4367	64.1596
R17	63.538	62.8685	62.1476	62.6513	61.671	61.1878	62.1389	65.0025	63.2327	63.4409	63.0552	62.6197	62.5824	61.9718	62.7077	62.7312	61.7738	61.9909	62.3819	61.8001	63.3298	61.4148	60.0553	61.2484	61.1451	61.7231	61.7259	62.1507	61.8215	61.3604	61.4303	62.0782	63.6647	61.653	62.2991	60.7989	61.974	62.4497	63.7685	61.614	61.137	63.1316	63.7599	62.085	61.773	62.517	62.2722	63.7009	63.5052
R16	63.7961	61.8157	59.8062	62.5172	61.2954	62.9936	60.527	62.5107	62.3145	61.3127	64.1777	63.1469	62.6196	63.3446	62.9425	64.054	61.825	62.3756	62.0644	62.3518	61.3185	61.8804	64.5906	62.0015	62.1419	61.7098	62.1424	62.3409	61.1617	61.7392	61.2754	62.6583	61.9443	62.5552	61.1496	62.3868	60.1965	60.937	63.671	60.5752	62.3235	62.7811	62.2342	62.836	60.5557	59.8558	62.5151	60.6355	62.0574
Xaghra5	62.4655	63.8917	62.5542	61.5002	62.0164	62.6363	61.6966	61.4816	62.7946	62.0431	62.0076	60.4813	64.3494	62.7137	64.2282	64.9425	61.2807	62.2114	62.8167	61.0254	62.8733	62.6182	61.4345	61.2429	60.7156	62.3536	61.0863	62.5892	61.5641	61.5268	60.5931	62.1065	60.4661	62.549	61.9436	63.0489	60.192	61.9403	61.4113	61.7479	62.8732	61.796	63.8844	61.8511	62.0838	62.6678	62.7172	61.6484	63.561
Xaghra6	63.9343	61.8112	61.2899	61.6551	61.087	61.7311	60.8689	63.2084	61.6605	61.7684	63.3362	61.6372	63.3584	62.3656	61.2591	63.7784	62.342	60.1971	62.3593	60.7115	61.2893	62.9574	61.5286	62.6959	61.9378	62.8362	62.5776	62.1607	62.1749	62.6189	63.0971	61.8798	60.7889	61.634	62.5741	62.7298	62.1206	61.0795	60.2105	63.5317	63.3856	61.4048	62.3322	61.9774	61.738	63.0023	61.6449	62.5282	61.7788
Xaghra9	62.2747	64.0174	61.5762	60.5239	61.566	63.86	62.9066	63.4401	61.9972	64.1471	62.6742	61.857	62.6114	63.5411	66.1613	64.2313	63.0759	62.4564	62.0462	61.5678	62.9519	62.9951	61.0572	62.574	61.8308	61.7161	62.9779	62.5583	62.0465	64.3737	61.8777	62.6388	63.0535	60.8996	62.3661	62.6433	61.4403	61.9012	61.0379	61.2785	61.6079	62.6224	61.8803	63.6613	63.2237	60.7499	62.2227	64.4932	64.3431
LD270	61.8511	61.8569	62.6226	62.2045	63.2167	62.4116	60.3111	61.4184	61.0587	61.6938	61.6713	60.9755	62.9683	59.5879	61.6763	62.7529	61.9641	62.6902	63.4011	61.5392	63.1125	62.0379	62.0656	62.4345	62.4855	63.5667	63.0438	62.9589	63.5605	62.383	62.5545	63.4197	63.2326	61.9913	62.1103	62.7208	63.8926	63.5318	63.0358	63.2087	64.0377	61.6105	61.1045	64.0225	65.7109	62.3044	62.148	64.6923	60.7645
LD1174	63.1901	63.0513	63.1943	62.9208	64.5024	61.3715	63.7835	61.857	60.3329	61.7995	59.9086	63.5911	60.9492	62.0491	60.6393	60.218	62.5008	62.2857	62.2581	62.4283	64.779	63.2185	62.8722	61.8179	62.7682	65.2407	64.5141	62.8893	62.7688	62.2965	61.3171	62.0263	61.6292	60.9332	62.1866	61.6419	62.2321	62.6938	62.8886	60.57	61.3413	61.9302	60.6981	62.645	61.9921	62.3631	65.5671	62.4244	62.1242
CabecoArruda117B	62.0359	61.9428	62.4492	63.0946	62.7862	62.7963	61.7795	61.6905	61.1874	61.235	61.6246	62.2193	62.2993	61.3411	60.3429	62.5	63.0875	64.4435	61.4944	63.9286	61.9091	61.9105	62.9323	62.8835	61.5704	61.0682	62.4941	61.5448	62.0573	63.543	61.6771	61.9628	61.5163	62.0726	62.763	62.2459	62.3572	62.7582	62.5464	62.9044	61.58	64.9891	61.6643	64.8555	62.5289	61.1551	63.5474	62.5033	62.8079
CabecoArruda122A	60.9914	62.9161	63.5703	62.5662	63.171	62.0104	61.8147	61.6227	62.1525	63.6206	62.7141	62.2264	60.6058	61.1239	61.9839	61.0976	61.2417	63.8886	62.7517	62.8215	61.6772	61.7314	63.8752	63.6098	61.7173	62.3305	62.8233	62.1654	62.0899	62.7538	63.5843	63.0746	63.6005	62.9574	62.5956	61.4572	63.4255	63.9528	62.892	62.9881	62.7061	62.4246	62.7372	62.6374	63.4301	63.0783	63.5791	61.9475	61.2791
CovaMoura9B	62.674	62.3516	61.1471	63.2082	63.2405	62.4346	61.3093	62.1556	61.2963	60.5569	61.9409	63.4116	61.9928	61.0358	61.3068	60.9874	63.3736	63.0034	61.4725	62.188	61.6613	62.3179	63.1079	66.1964	63.593	61.834	62.0066	62.3008	62.7903	63.7259	62.7389	62.3153	62.0508	62.1822	64.4182	62.6086	63.3173	61.8273	63.742	60.773	62.237	61.7639	62.4117	62.3233	62.2044	59.7701	62.1206	63.2417	64.7615
CovaMoura364	60.8908	60.7951	63.0079	61.9499	61.8621	59.9863	61.6552	61.1129	60.1135	61.2792	60.814	61.444	61.2772	60.3036	61.9866	60.1133	62.2192	63.696	63.4114	65.1122	63.2448	63.3065	63.2776	61.7613	61.5433	62.4306	63.6932	63.9974	61.3294	63.1662	61.929	61.3676	63.056	60.8515	62.5929	62.1992	62.8326	61.8047	60.8455	63.0472	62.2624	62.5407	64.6727	62.9198	61.0218	61.7407	61.4122	61.6558	61.5637
LugarCanto41	63.6411	62.6157	61.8683	62.6762	61.5576	61.7807	62.5873	60.9907	62.468	61.1743	60.3973	61.6532	61.3686	61.2133	60.3893	61.9885	62.673	63.5255	61.6961	63.3874	62.0295	62.4802	63.203	62.523	63.3514	62.525	63.41	62.8727	62.0353	60.9122	61.7518	64.0482	61.9734	66.0416	63.7272	61.874	62.0163	63.8157	64.8723	62.4344	61.9296	62.117	63.5234	61.9408	61.9298	62.4322	63.0059	64.601	61.9499
LugarCanto42	63.4144	62.9794	62.2438	60.9002	61.8966	61.405	61.6922	61.5297	60.817	61.4133	60.8135	63.0705	60.2076	60.3547	61.4088	63.7253	64.2054	60.9102	63.4448	63.6432	62.4781	61.9307	62.2448	62.7642	61.2868	63.5082	61.9467	63.9053	62.2783	64.8079	62.9301	61.7752	61.698	62.1235	62.6193	61.6457	61.2982	61.9113	63.1037	61.5646	61.1733	62.4447	63.2192	62.2563	61.2564	62.8935	61.6281	63.2714	63.1909
LugarCanto44	62.3837	62.3349	62.3282	62.5559	63.0043	62.8122	62.1644	61.9295	61.9283	58.8023	60.6201	62.7115	60.368	61.0235	62.4331	59.4671	62.3462	62.2354	62.1489	62.5303	62.7661	62.6478	63.3166	61.233	61.0983	65.2379	60.6049	62.944	62.3678	62.6424	61.6732	63.3706	61.6375	63.0621	63.2481	62.0615	62.9935	63.1232	62.8866	61.6106	62.3781	62.4574	61.7853	62.3453	63.9566	62.4953	62.4779	60.8993	62.9823
R25	64.778	62.8981	62.5751	62.3782	62.7356	60.7483	62.0798	62.346	61.6711	60.9946	63.4787	61.0777	61.1556	60.5688	61.2857	61.0374	63.1997	61.9839	62.1743	63.8384	61.9563	61.4551	62.3973	62.8456	62.1771	62.53	63.9667	61.3149	62.5667	63.8611	61.3906	62.2194	61.703	62.2771	63.2015	63.1002	62.5548	61.215	62.6747	62.5953	61.1276	62.7925	61.9451	63.5545	61.7812	63.6571	63.6052	61.6037	64.7682
R26	63.8741	61.055	60.8993	61.9291	62.4917	61.8743	62.864	63.1352	62.5567	61.499	63.318	62.3176	61.4728	61.2927	62.8862	62.3952	62.5151	63.0009	61.5238	61.7918	63.0584	62.4947	61.8645	62.4104	62.7662	61.1675	62.99	62.7822	63.4356	61.6945	62.7756	61.877	62.3111	61.3036	63.601	62.8665	64.4279	62.9788	61.7024	62.0166	62.0003	62.1844	61.7091	61.4909	61.9553	61.6297	66.7638	62.659	63.7777
R27	61.2339	61.0656	62.7997	64.069	62.2712	62.9325	63.4913	63.3649	61.8079	61.636	62.51	61.4777	63.6237	61.4502	63.2644	62.6062	64.0596	62.3803	62.6233	61.492	63.0776	62.1623	61.6804	62.4969	61.6375	62.2783	61.4956	61.1505	62.9394	61.1165	62.8266	61.5071	61.5941	61.4848	62.2001	61.9695	61.5605	62.3973	63.9376	62.5923	61.1577	61.8658	61.8683	63.8536	61.4208	62.2903	61.9089	62.0109	61.4653
R28	61.985	62.1639	61.112	62.8218	62.4288	61.078	61.2777	61.1855	63.2432	63.2187	62.9757	61.5597	63.5544	62.8369	61.5682	62.1563	61.9957	61.9799	61.9817	62.4887	62.0518	64.4416	61.6585	61.9106	61.3974	62.3189	62.7101	61.6343	62.7433	63.1038	61.5466	62.1822	63.2589	64.1873	63.2826	61.7548	62.0996	63.0974	62.3627	62.6646	63.4511	63.1186	61.9674	62.9051	62.7559	62.0885	61.5123	62.4631	61.9761
R29	62.1318	62.4555	62.782	63.013	60.9055	61.8648	63.3845	61.448	62.8011	61.8922	62.3791	60.3842	62.41	62.5376	62.0432	60.2614	62.0666	64.3404	61.9677	63.2494	61.7936	62.3247	63.211	61.394	62.2958	62.1216	63.5895	61.4555	61.4922	61.6486	61.5875	62.0201	62.2907	62.8608	61.8341	61.4159	62.8426	62.4599	62.8894	62.8218	62.6773	62.274	61.7741	63.6454	62.7823	62.5662	61.8551	61.384	62.9362
R22	62.4488	61.6615	63.7126	62.0271	62.514	61.3982	62.5412	60.7854	61.0013	62.7149	60.7203	61.8288	62.3123	62.5234	60.6104	61.4136	65.1629	62.1189	63.1426	64.1774	64.0799	61.2432	61.2313	64.796	62.5412	63.4956	63.1364	61.923	63.5102	63.5899	61.8752	62.5619	63.0303	62.499	63.6879	61.2551	62.2156	62.6422	61.8653	62.4286	62.3459	61.9589	63.0113	61.3474	62.3367	61.8531	63.7235	62.0672	63.3694
Balintore4	61.5595	62.4395	63.4757	63.4538	63.2988	60.6449	64.1671	61.0269	60.2741	60.4686	60.799	61.1175	61.6993	60.723	64.079	60.4827	61.837	63.9325	63.7651	65.1122	63.0937	63.0604	62.849	62.665	62.205	64.361	64.032	63.4557	63.7333	63.8656	62.0386	62.118	62.7697	64.2772	62.1271	63.1463	63.2619	63.8302	63.4385	62.886	62.6155	62.035	64.4361	62.6683	62.3062	62.3049	63.912	62.8285	62.2746
ATP2	62.7425	62.1829	63.5633	62.5728	63.6785	61.5436	62.2498	63.0363	62.2154	60.1097	60.3362	62.0504	63.8039	61.2602	61.7932	61.1398	61.5864	62.9494	63.5459	62.8864	62.5951	62.9334	63.4656	62.9526	63.3285	61.851	64.4309	61.6248	61.9726	62.0051	61.0879	62.3819	61.6487	61.8741	62.7916	61.2241	62.8539	62.1956	60.4494	62.8689	61.681	60.431	62.3115	63.0398	62.3496	63.0319	62.1887	62.2114	62.6714
atp12-1420	61.1765	64.8023	61.2112	61.0999	64.4354	63.2124	62.3322	61.7298	60.8926	63.2904	60.2331	62.5472	60.6791	63.1853	61.3544	60.9703	63.5309	62.1359	64.1626	62.7378	61.9295	61.6855	61.5779	62.957	63.0271	60.7896	62.8333	63.3523	61.5984	62.939	63.4207	61.8868	62.0935	62.3776	62.5389	63.0884	62.2697	64.0486	63.8149	62.0547	63.608	61.3678	60.6486	59.9299	62.9003	61.9877	61.784	60.6497	62.3346
ATP16	62.581	62.5177	60.3135	61.7289	63.8542	62.7803	62.1037	61.9058	61.1993	60.7763	62.0006	62.1852	62.1175	60.9967	62.5278	61.1778	60.9969	61.5846	61.5498	64.1707	62.2236	62.2199	63.5422	63.0581	61.4453	64.456	61.484	62.471	62.4633	63.5633	60.5035	62.2583	64.2849	61.9649	62.2475	63.9682	62.2209	62.0665	62.0973	61.7675	62.5326	61.8635	62.5449	62.8277	61.9885	62.494	61.9496	60.8694	62.0786
LU339	62.2014	62.9782	61.9346	65.7244	62.6776	63.5562	62.3178	61.3203	62.7537	61.1074	60.8685	60.1431	61.293	62.7209	60.3613	62.0713	62.8556	63.2786	62.5547	61.7524	62.3945	63.5557	63.1846	61.43	62.5117	64.6247	61.5216	62.4492	65.0159	62.7304	62.7538	60.6983	62.355	61.9749	61.952	62.9558	62.486	61.6453	63.5099	61.8634	62.5173	61.1652	62.0552	61.6212	63.9294	61.9011	62.4602	62.7773	62.2257
por002	61.2473	62.4755	61.428	63.312	63.6444	62.7229	62.2329	60.8016	60.2042	60.6533	60.977	60.6259	64.8292	60.6166	61.8742	60.958	64.193	63.8585	62.593	62.3053	61.7917	63.7275	62.6692	61.7846	62.3802	63.3102	62.0695	62.6123	62.4562	62.5101	61.7343	61.1452	62.2344	62.9968	63.3262	61.4111	63.115	63.0706	61.8385	61.8571	61.3759	62.373	62.0308	61.9778	61.4979	64.7602	61.7049	62.2157	63.4863
CB13	61.6839	61.9416	62.3171	61.1678	61.6742	61.9766	60.7717	62.8974	62.6288	61.9275	61.9652	62.3758	61.2476	63.3294	61.5507	60.1276	61.4265	61.9216	61.9465	60.463	61.3401	60.8628	61.4453	63.2223	61.5679	62.5421	62.6493	64.4213	60.9839	62.1075	60.0911	63.6899	61.1765	61.6425	66.0249	62.0277	62.9508	60.3853	62.1229	61.5163	65.1747	60.4608	61.2708	61.2564	62.9353	61.7632	63.7847	62.0199	64.0513
mur	61.7384	61.2621	61.9916	61.9301	60.6282	63.5388	62.7565	59.9153	60.9335	60.5916	60.2263	60.5738	61.9121	61.5836	61.0129	61.7927	63.1715	63.2041	62.4656	60.4092	61.7043	61.8883	60.9524	61.8534	61.6024	62.9175	63.7442	61.5931	61.4008	60.8574	62.3295	61.7529	60.3493	64.1688	61.1372	61.1571	61.1788	62.4735	61.478	64.4335	62.05	62.6945	62.7782	63.211	62.0813	60.7903	60.0925	62.8335	63.1784
ans008	60.606	61.3686	62.3527	63.7389	62.579	63.2228	61.1453	60.6065	62.5423	62.5417	61.8472	63.6281	63.2526	60.8439	63.8877	62.6781	61.8597	62.3888	61.3156	63.1487	61.8919	61.7053	63.1805	62.8984	62.4541	62.133	61.8615	61.7864	63.5031	62.1621	63.3288	63.2012	61.636	65.6412	61.688	64.8206	60.9975	63.9477	62.1592	61.3013	62.4615	62.8106	62.4755	63.0732	61.044	63.7819	63.3276	62.0372	62.612
ans016	61.0749	61.9681	63.7284	63.4386	63.1448	62.1099	61.6403	60.8813	61.0998	62.5646	61.4038	62.6925	63.848	62.5069	64.219	61.4963	63.362	63.3294	63.837	62.411	63.3359	62.31	61.4124	61.7439	62.1179	61.6077	62.3316	63.572	62.9308	61.511	64.6628	63.1547	62.4149	62.83	63.3836	62.721	61.8108	63.8836	63.5159	65.4897	62.4783	60.5896	64.0998	61.7232	62.3077	63.6285	62.0114	62.4746	63.9794
ans017	61.2651	63.3888	63.3027	63.8839	62.359	61.9772	62.5329	63.2875	61.3744	62.0728	60.9879	62.8902	65.0465	60.816	62.0781	63.3062	61.5045	62.8024	62.4638	62.0447	64.2647	62.0733	62.3385	61.8252	62.6667	63.0123	62.1402	62.7364	63.086	65.8768	62.313	63.8493	62.2058	63.1356	63.6275	62.3544	64.6568	64.436	62.3782	62.3397	61.5753	64.3681	63.5727	61.4645	62.5788	62.9608	63.566	63.0456	62.8088
Gokhem2	63.2352	63.4933	65.21	64.3327	63.045	62.4665	62.8229	62.7686	62.4479	60.8429	62.9306	62.6289	62.0796	61.6987	62.6494	64.7382	63.3206	62.6982	63.9161	63.1532	60.7668	62.1841	61.6848	61.5221	62.2838	64.0693	63.5021	61.8868	62.4009	60.8397	63.5913	62.2655	61.3499	61.858	63.2827	64.2235	61.3293	63.3237	61.7824	63.6925	63.1917	63.8905	62.657	60.8326	63.107	62.1324	62.0778	62.2672	63.6972
Bar8	62.8305	61.7444	61.938	62.3487	61.7147	64.8269	61.6029	62.373	65.6667	63.4201	62.8024	63.4686	64.8887	62.3494	64.2165	62.8504	62.579	60.7394	62.2186	61.2125	61.5271	62.1147	62.9585	61.8411	61.6924	60.6946	60.6672	61.6024	63.2831	61.7864	61.8891	63.8633	61.8647	60.8395	62.1934	61.692	61.2612	60.3043	61.4807	62.3935	61.5139	61.6054	61.5042	61.5185	62.3484	61.0084	62.2136	59.9002	62.8318
Bar31	62.2178	61.5269	60.9759	60.5684	61.042	63.8892	61.4753	65.6221	62.749	61.9415	62.4588	62.2563	62.9515	62.2786	62.9458	62.9566	61.5514	60.1414	62.302	61.9327	62.3503	61.5518	60.3569	61.1887	60.7586	61.3677	60.225	61.3285	62.6512	60.9047	62.0424	63.1621	62.9639	60.5383	61.2816	61.7314	61.0777	61.2332	61.3025	61.6154	60.6169	60.9806	59.8847	61.5495	62.3908	60.9936	61.5384	62.074	60.9726
Tep002	63.1837	62.3099	62.1126	61.9954	61.371	63.5633	60.4683	61.8104	63.7602	62.9965	63.5734	63.6859	62.4618	62.7429	63.9554	61.8059	61.6804	59.9342	61.7463	61.1491	60.1548	60.3102	62.3269	61.2301	60.8386	61.7802	62.1847	62.4451	61.7955	63.3865	61.8611	62.1174	62.3831	62.6407	60.325	61.24	61.8478	61.9561	60.7465	61.2193	61.0066	61.2763	61.5897	61.2184	62.5839	60.9994	61.7231	62.0446	61.7993
Tep004	63.338	62.8938	62.7818	61.9108	60.8454	63.9496	62.099	65.1233	62.4669	64.2224	65.8709	63.1708	63.9247	64.2537	61.5832	63.3143	61.5197	61.9151	64.4535	61.9642	61.8375	61.2868	61.1773	63.4049	62.8366	61.374	60.9987	61.9659	62.5608	61.4778	62.381	61.153	60.7205	61.8741	63.1487	61.4964	61.1076	61.2831	60.4334	60.9386	62.0638	61.4287	62.6423	62.2094	60.985	60.8515	62.0843	60.8748	61.7567
Bon002	62.2058	61.6144	62.4728	61.368	60.1115	62.8689	62.8614	66.1982	63.722	63.3206	63.9745	63.2314	64.5824	62.7429	62.3904	63.4212	64.6855	60.1589	60.8207	61.2828	61.1481	61.8583	61.6018	61.448	61.4257	61.1838	61.9348	60.8732	62.8576	61.7217	62.6031	60.9159	61.4223	60.9645	60.6537	62.7316	59.9923	61.1057	60.2071	59.9531	62.924	62.6231	60.5703	61.6045	62.31	62.8346	61.0705	61.2856	61.8564
I6766	62.0171	62.0472	63.0838	63.3663	66.1869	61.661	63.6635	62.38	60.8328	61.0293	60.9675	60.0215	61.6382	61.9163	62.2252	63.0052	63.4002	64.2697	64.8439	63.2566	63.5924	64.8007	62.5997	64.0538	62.6648	63.5653	64.8919	63.0693	63.8289	63.5956	64.3904	62.6189	62.6091	64.0065	62.7925	63.2644	62.7254	62.5606	61.7006	63.4901	62.9571	64.1891	63.7027	64.7898	62.085	63.1079	62.4474	63.6451	63.8592
FLR004	61.6634	61.8903	62.1804	62.1894	63.3614	61.4581	63.181	61.0311	62.1355	61.3959	62.1172	62.632	61.9996	60.9973	61.1905	62.9872	63.4722	63.4783	61.6673	63.5505	62.0041	63.1198	62.3492	61.981	63.9668	62.1883	63.1617	63.1046	62.1214	64.1491	62.5936	62.232	63.1914	62.1722	61.7142	62.554	63.5869	62.718	63.2666	61.1077	61.6429	63.1931	64.058	62.2405	62.1515	63.6148	63.0994	62.6998	61.9281
FLR007	63.7265	64.2031	63.1706	61.6604	62.4304	60.6169	63.5656	61.4664	61.8868	61.0615	61.6153	60.924	61.6545	61.0049	60.0506	60.2106	61.2145	63.3266	64.1812	61.8048	62.2623	63.6145	62.7818	63.1647	63.4166	62.3454	62.4923	64.0864	62.9	62.4701	62.3181	63.1154	63.0564	62.872	62.2718	62.7964	62.2825	63.589	61.7897	61.0422	62.2704	63.3918	61.7472	63.3633	61.818	63.3234	60.6597	60.6002	64.1911
GRG003	60.7604	61.7424	61.2083	61.9732	63.5893	61.7609	62.1234	60.9678	62.6483	61.3007	62.4379	61.2822	61.4461	60.9298	63.9381	62.8362	61.9701	61.4929	61.5928	61.6842	62.185	62.2455	61.9691	62.2197	63.2535	61.7728	62.0941	60.9239	63.0688	63.1057	62.3751	62.494	61.7081	61.9743	63.594	62.2019	62.9085	63.5102	62.3186	61.928	62.9315	61.6174	62.2043	62.2199	63.1659	61.3812	61.8535	63.5627	61.6239
GRG008	62.5096	63.1736	62.9774	61.634	63.8002	61.261	63.1288	61.4364	62.2597	62.6646	61.8747	60.8616	60.778	61.2188	62.1913	61.2039	60.8302	60.9009	63.0687	62.6759	63.0897	62.9209	62.0784	62.0216	63.3079	61.9342	61.8215	62.7921	61.5912	62.688	62.1258	63.6128	62.1782	62.3972	64.0692	62.3356	61.9019	61.9431	62.4975	62.4282	62.8379	61.8047	62.1439	62.9627	62.828	62.3968	62.4958	62.1127	62.0712
GRG022	61.9242	61.6197	63.4894	62.6671	61.8547	62.2256	61.446	60.9262	60.0867	61.7557	62.2664	59.9755	62.3022	60.0403	61.7589	62.0437	61.8689	62.2569	62.8031	61.639	62.2216	62.2023	62.7788	62.6249	65.4918	64.6897	61.692	62.9965	62.9776	64.9548	62.9267	62.4744	61.6161	62.518	62.2616	61.5902	61.7331	62.0036	61.8181	62.3972	61.2959	60.7827	60.7737	62.7653	62.2114	64.6572	62.6386	61.8702	61.8311
GRG025	61.5817	60.4644	63.5819	63.771	62.6441	61.9099	61.3493	61.7126	60.7121	62.4203	62.2187	61.7588	61.7046	61.6895	61.3183	60.5581	62.4409	63.3639	64.4016	61.6411	62.7059	63.7973	63.1072	62.967	62.6821	62.8668	63.2242	63.71	62.9144	61.7321	62.5826	62.6887	63.0038	62.0352	63.2624	62.5934	64.0591	60.6655	61.9659	62.5092	61.7197	61.8055	63.2899	61.8359	63.6649	62.462	62.9863	62.4633	62.2676
GRG027	61.1797	63.5232	63.3315	62.5334	62.5662	62.3686	62.5803	59.6584	61.2949	61.5576	62.1559	61.1966	60.7574	61.6346	62.2406	61.6011	62.413	61.8516	62.8135	64.0801	62.6397	63.7964	60.9648	61.5049	64.1498	63.3093	62.8875	63.6289	61.2157	62.0934	61.976	62.4236	63.2514	63.7213	61.7466	62.598	62.0821	62.3451	62.4505	62.3579	60.9708	61.5116	62.1556	60.9071	60.7074	62.0331	61.4341	61.0215	62.3994
GRG032	61.9878	63.7675	64.3901	63.7303	62.7207	62.3468	64.0153	63.1681	60.2697	59.7027	61.0705	60.7409	62.5327	61.6203	63.3299	60.808	63.2289	60.4421	61.7098	62.2471	62.9419	61.8006	62.8945	61.8434	62.6931	63.473	61.8179	62.5201	61.382	63.119	62.209	63.8867	61.7422	62.182	62.4565	61.4477	62.7285	61.9231	63.4732	62.8525	62.8399	62.0407	60.9585	61.3021	62.761	61.5285	62.0399	62.7307	61.2509
GRG043	62.4105	62.7091	62.7343	62.8143	62.2049	60.8969	61.7561	61.4121	62.1323	62.704	61.3879	61.9371	60.3439	60.7396	61.4376	61.6418	60.948	63.3468	63.1534	62.2139	61.6008	63.2738	62.5067	61.0506	62.8216	61.8847	63.2691	63.5928	61.6968	63.0668	63.3853	60.6348	61.9075	61.53	62.5735	62.3633	60.8208	63.8055	63.7313	61.8745	63.5742	60.6309	63.2182	60.8579	61.4653	63.4043	65.3444	60.6009	64.1392
I0025	63.6592	61.322	60.985	61.036	61.753	63.3725	61.0948	62.769	66.5431	64.9099	63.804	63.1904	62.6212	64.3857	63.8454	62.6824	61.8722	62.3753	61.9123	61.4655	62.061	60.8335	62.4012	61.5388	61.5775	61.8937	61.6319	64.1485	60.8528	63.627	61.8351	62.205	61.6111	61.4297	59.8831	61.3507	60.895	60.9008	61.5513	61.2646	61.3253	62.1831	62.253	60.6241	62.4925	61.4089	62.5409	62.1695	60.7706
I0026	63.6703	63.1552	60.8662	61.5807	60.574	62.8055	60.4174	65.2118	62.695	61.8429	62.3	62.2057	62.7029	63.0517	65.631	65.4755	61.28	62.3735	60.2664	61.3246	60.2963	61.7677	61.637	61.0839	61.0111	62.3159	62.7307	60.7199	61.4572	61.0046	61.0576	62.0945	61.9086	62.7158	62.999	62.0507	60.5114	62.5492	60.9839	61.4008	62.1829	62.5453	61.4453	61.7392	60.9112	61.3381	61.8797	62.5899	61.1243
I0046	64.0196	60.9921	60.998	62.1466	61.577	62.3778	60.5714	64.4322	63.6487	62.3752	64.2532	61.8783	63.906	62.6743	63.7371	65.5733	61.2937	62.3562	62.0153	61.6424	62.5603	62.1602	60.7637	60.6929	60.8163	61.91	60.4596	60.6969	61.6749	63.0729	61.0026	63.1773	63.3758	61.3996	61.3286	61.4696	61.9508	60.4848	62.4382	62.4984	62.1823	63.2736	62.1327	62.016	62.1237	62.079	61.7435	62.6574	61.1392
I0054	61.3784	61.4917	61.1206	62.4518	60.3216	65.1499	63.3568	63.2542	64.034	63.1992	63.2299	64.948	62.5866	62.4208	64.1681	64.7961	61.944	60.7534	61.5288	60.513	60.8447	62.5098	60.7744	61.691	61.2699	61.0553	61.1609	62.3138	61.3175	61.56	60.812	62.0429	61.7728	63.6997	59.6753	61.8103	61.9452	60.4195	60.3727	62.2178	61.0039	61.3875	61.0397	62.2943	60.1604	62.1439	61.1179	60.854	61.5744
I0100	61.6006	61.285	60.5342	61.8083	61.9987	62.5	60.2207	63.3898	64.0249	63.1085	64.3362	63.0705	63.6946	65.1836	62.3281	63.796	61.7319	61.6549	60.5389	61.1685	62.0835	60.378	61.6554	61.2248	63.6357	63.5608	60.4248	62.2328	62.0957	62.2312	63.9658	60.955	60.6942	61.8001	59.3854	61.5909	61.4823	62.0407	59.6242	61.6334	60.9629	60.9543	60.9042	61.3295	61.2362	60.4989	60.6972	61.1077	61.0582
I0172	62.1568	62.2166	62.6748	61.7044	62.451	64.7491	61.4291	62.412	63.1998	64.5624	62.3794	63.7819	62.6083	61.1934	63.1453	61.6116	61.465	62.7374	61.4603	62.523	62.9254	61.6024	63.2916	63.0286	62.0398	62.8636	63.5281	60.9719	61.3309	63.0258	62.5834	61.8846	62.2394	61.5733	63.0126	64.6554	60.4578	62.3351	63.1028	61.1155	62.5081	62.3942	61.8785	61.1904	62.0489	62.5635	61.6419	60.6659	61.481
I0406	61.5228	62.5644	61.3628	62.4628	62.2136	61.5523	62.2981	61.0401	62.6756	60.1174	60.9137	62.9434	60.9012	62.3029	62.2453	61.202	61.8996	61.9371	62.2823	62.2856	63.1093	61.4222	63.4633	62.576	63.1792	63.1416	62.1613	61.983	62.3512	62.4442	63.6987	62.2512	61.4146	61.8803	62.9734	62.8964	62.4788	62.7352	61.1743	61.9192	62.0044	61.9863	62.5191	60.6492	62.894	61.9806	61.6359	62.3183	62.1461
I0412	62.6842	61.7963	62.5867	63.2297	61.9702	60.9942	60.2332	61.9826	62.2204	61.1899	61.2868	61.7161	61.3683	62.0714	60.8899	61.9014	60.8446	63.8864	61.7395	61.2163	63.3293	60.7014	61.9113	62.1506	61.6675	61.7226	61.7861	60.9124	60.5635	62.0486	62.9851	61.358	61.104	61.7337	62.0133	61.4175	61.0094	62.2253	63.6311	61.9724	62.4108	60.4236	62.5265	62.9195	61.3725	61.656	64.9482	64.6364	63.0707
I0449	61.6117	60.7768	62.0346	61.0812	61.9723	64.2266	62.9203	63.8153	64.2772	62.9118	63.6272	62.3243	65.0291	64.9915	63.7523	63.8074	61.1541	60.4187	60.1707	60.4735	60.506	60.461	60.687	61.244	61.0573	61.4144	60.5866	62.0139	62.336	61.6235	61.557	62.979	62.4754	60.9929	60.3544	61.0071	62.0349	62.2087	62.111	62.2552	60.6029	63.2666	60.9239	61.565	63.7538	61.4408	61.1591	62.3373	62.1579
I0634	62.5526	61.7444	61.722	61.1008	60.5207	63.1607	61.7514	63.5725	63.4931	63.6852	62.0192	63.1956	62.8014	66.4054	63.5014	63.6662	61.4053	61.4505	62.5126	60.776	61.2146	61.2389	61.2373	62.1919	62.9158	62.8987	61.1594	60.3814	60.4178	61.545	61.6607	63.0637	61.872	63.0926	61.0491	61.5719	62.7647	61.2631	59.9492	60.8445	62.3949	62.7566	61.7271	61.6499	63.3751	61.3892	61.6713	61.3671	61.772
I0676	61.2977	61.2328	62.6746	63.587	60.7274	62.6326	60.5589	64.0196	66.6193	66.2054	64.7651	61.7896	63.7682	64.0122	62.8108	63.108	61.3793	61.8564	62.8732	60.6175	62.8092	60.9468	61.2554	60.8874	60.888	60.85	61.2287	61.4693	61.8373	61.6348	61.9164	60.6764	61.0673	61.3095	61.5471	63.6337	61.6392	61.3209	60.8553	60.9828	61.2475	61.4452	60.7757	60.9228	60.7204	60.9057	61.2871	60.3624	60.9034
I0698	63.285	60.1955	62.7134	63.767	61.2566	62.8057	61.5639	66.7804	65.8267	62.3095	63.0401	61.9841	62.9603	64.1722	64.2721	62.7553	60.9405	61.9049	60.7211	61.6451	60.9563	61.1615	61.3105	63.4146	61.3515	60.3709	62.0927	62.9372	61.1059	60.7186	60.3523	62.1153	61.1055	61.5751	61.6046	60.8287	61.2123	61.5493	60.2315	61.9201	61.1524	62.1871	60.4183	63.2954	61.6546	61.5166	61.4982	63.121	61.4368
I0707	62.2639	60.8884	61.4606	62.9482	59.8155	62.5474	60.889	63.333	64.2734	63.122	61.8579	63.4705	62.5251	62.8713	61.6061	62.4706	61.3806	60.5279	61.426	61.9327	61.6143	60.4839	59.8235	61.5317	61.8822	62.4523	60.194	62.5876	61.6364	60.3807	60.3609	61.2174	60.7815	61.175	60.3936	61.0684	61.3318	60.9784	61.5748	60.935	60.9915	61.2577	61.05	60.855	62.5905	61.5409	63.05	62.3583	62.1104
I0708	62.6382	61.3549	61.5794	62.0445	61.6034	62.8792	60.1097	64.3073	65.4559	64.8297	64.059	64.0642	63.9048	64.2293	64.0592	64.2876	62.0697	61.8396	63.6002	62.3727	61.4436	62.3751	62.3332	61.0322	61.7426	62.0005	62.9343	60.9822	61.4205	64.7863	61.609	61.2609	62.1472	62.0689	61.1733	59.9461	61.5814	60.8087	60.3591	62.6376	61.7796	60.1516	62.3532	65.972	61.215	61.1026	62.3688	60.8343	61.5751
I0709	63.2338	60.8065	61.3108	61.2922	61.3964	61.9745	61.4778	63.787	64.0529	64.2543	64.6434	64.4406	64.3057	63.9144	62.3292	64.3764	61.7516	61.5045	61.8387	60.3866	61.2999	60.6475	61.5144	61.7712	61.2708	62.2563	60.3889	61.1597	62.7798	61.7612	60.4973	60.4271	60.8313	61.8046	60.6695	61.5188	62.6155	60.0622	60.7603	61.9374	60.495	61.1729	62.0409	61.1893	60.0258	59.7249	60.8203	60.4383	61.2335
I0745	62.7139	62.5804	60.6341	61.5473	60.8771	63.3688	61.8078	63.5967	66.805	64.8135	63.1949	64.9859	62.8606	63.7354	64.2794	64.6595	62.0873	62.1134	61.697	61.3692	60.7417	60.1322	62.7735	61.9868	62.263	60.7063	60.5393	60.4392	61.0716	60.4101	61.2406	62.0011	60.3209	62.7364	62.2447	63.3641	61.9481	61.8211	60.4906	61.6434	62.1135	60.7985	61.8735	61.3581	63.0213	62.2657	61.6624	61.8367	60.9383
I0746	61.8227	62.878	62.6232	62.1694	61.435	62.681	60.8019	62.8859	66.7479	63.8113	64.6777	63.9601	62.9098	63.7428	63.486	64.6171	60.6011	60.0866	61.1934	60.3135	61.5016	61.1949	63.3505	62.7816	62.279	61.3404	60.7767	62.3217	61.806	61.4699	63.5059	60.0241	60.0915	62.2222	61.6377	61.5022	62.2348	61.3844	60.2457	62.205	62.6966	60.9812	62.6183	61.7566	61.5963	62.3732	61.3135	61.6939	61.9662
I0854	63.8553	62.0508	61.5628	60.4015	61.4635	62.9048	61.9198	63.0741	61.9248	62.5296	64.5786	62.6599	63.7611	62.9924	64.089	62.6698	62.6789	60.7004	61.5028	61.9048	60.8175	61.0607	61.3179	61.2708	60.6236	61.3166	60.3469	61.8445	60.9049	62.0495	61.3789	61.5847	61.2109	61.222	60.5702	61.1023	62.258	59.9131	60.8966	61.3185	61.5057	61.4687	61.7359	62.4851	61.0681	60.8064	63.8698	61.8295	60.7988
I1096	62.3569	60.8699	60.6986	61.0976	60.8824	63.5413	61.5739	63.0113	62.134	65.4211	64.0125	62.4212	63.9705	65.603	63.4602	64.3586	61.8424	61.033	60.3856	62.1635	62.2476	62.4079	62.0397	60.5572	61.9654	63.8438	61.3298	61.9349	61.793	62.5541	61.3737	61.4808	61.1137	61.7473	61.1953	61.4243	61.0148	62.8177	62.2743	61.7188	62.0522	61.182	61.3468	61.0853	61.2154	59.9763	62.0258	61.6837	63.6333
I1097	61.3755	60.6279	61.6525	62.4046	61.0266	62.6862	61.1966	63.5369	64.3197	64.6399	63.6279	62.8577	62.9572	64.7687	63.814	62.5729	62.6408	62.1747	61.3752	61.1652	60.5138	60.56	61.0758	61.5041	62.8238	61.7636	61.2061	62.7198	62.0344	62.2954	59.9794	61.676	61.5838	61.1206	60.087	62.4841	61.3425	62.141	61.1693	61.4148	60.5366	62.4344	61.1121	63.0248	62.2563	61.9325	60.1506	61.3486	61.9742
I1098	62.2481	61.0533	61.9377	62.3733	62.0513	64.3527	60.3625	63.0961	63.7371	61.6821	63.9494	63.0287	63.598	63.4642	63.2659	63.598	63.2446	61.6161	61.2713	62.6146	60.6248	61.6169	62.2199	62.0242	61.2266	62.1602	61.2303	60.2219	62.1132	60.604	61.5511	61.457	63.3663	62.0566	62.1275	60.9352	62.0703	61.3601	61.3097	63.4607	60.1527	61.058	61.8118	61.8211	60.9063	60.2499	61.3531	62.2137	62.4822
I1101	62.9955	61.555	62.2295	60.7893	62.2873	62.3823	61.8216	62.5826	63.2849	62.5843	64.7112	62.4153	63.3478	62.9923	62.9341	64.2851	61.1043	62.9432	62.1953	63.4093	60.7075	63.102	61.1821	63.1978	60.0989	61.0188	60.1941	61.5913	62.773	61.9818	60.7046	60.6373	62.473	60.557	60.8239	61.8126	61.0679	62.2359	63.1907	62.1402	62.688	60.8787	61.1302	61.1977	63.5108	62.006	61.6521	60.9319	62.3531
I1131	61.7942	61.4932	62.3092	61.7667	61.9436	62.588	63.2755	64.3451	67.0812	63.3824	64.067	62.2179	62.321	63.3058	63.4919	62.93	63.7436	60.3577	61.4311	61.4698	62.1221	62.6188	61.6365	63.1869	62.403	62.2017	60.8798	61.7978	63.483	61.1685	60.2674	61.6897	60.1953	60.8152	63.5369	62.0581	62.3198	61.5464	62.1653	61.8579	60.973	62.9612	61.3405	62.092	61.6139	60.5017	62.0416	62.0139	60.5957
I1300	62.7811	61.7446	61.8409	62.6845	62.1207	63.2122	62.5875	60.9405	62.2839	60.9718	60.891	62.1024	61.5914	60.9191	60.4954	60.6092	62.0333	64.6426	62.4846	63.6621	63.619	60.795	61.8481	62.1775	62.3578	62.2006	63.8641	61.2069	63.3313	62.1813	62.7726	62.5822	61.9803	62.4228	61.2585	63.1466	63.1226	62.7162	64.9209	63.927	60.9519	61.8008	62.3749	61.4277	63.5478	63.3471	62.478	63.561	60.9548
I1498	60.5588	63.0943	61.0774	62.0366	61.2167	64.6235	61.0991	64.1098	63.4714	63.5857	63.4403	61.3501	62.9904	64.5344	63.5618	62.4391	62.3005	62.8092	63.1415	61.3149	61.6317	60.4232	61.1217	64.2069	60.7008	61.1893	62.1933	62.2172	60.0196	60.5483	62.5587	61.4469	61.6945	60.7446	61.3248	61.4569	63.1391	62.1107	60.0772	61.6805	61.4756	62.0741	60.7826	61.8979	62.1896	61.2005	61.5273	63.8893	61.575
I1499	62.602	62.0053	62.5122	61.7796	61.9855	63.7183	61.2034	63.5037	63.7511	65.2089	62.7591	63.0418	63.0218	65.2414	64.5544	62.4846	63.4051	60.8599	62.5915	61.6944	62.6659	62.6573	61.4133	61.6532	62.9046	60.2339	62.9384	61.1	61.6192	61.948	62.9606	62.918	61.7569	62.9597	61.0913	61.6806	61.8942	61.9953	62.3626	61.9439	62.6264	60.7038	61.3584	61.6152	61.637	61.7442	61.733	62.2266	61.2748
I1505	63.313	61.7463	61.0534	62.2224	61.1003	62.3668	61.2735	63.6172	63.1427	63.6235	63.0112	65.3708	64.0839	63.0293	61.8453	63.26	61.7068	60.0797	61.2859	61.2683	60.8321	61.9069	60.4164	62.0259	60.501	61.5996	60.7216	62.1753	62.3478	63.7249	60.883	61.9076	63.8381	60.8261	61.3003	62.3337	62.137	60.8384	60.5508	60.5448	62.8905	60.8744	61.1893	62.0216	60.979	60.7448	61.3678	63.0587	61.4397
I1579	63.5595	61.6646	61.3245	61.4777	61.4986	63.1953	61.0125	64.1273	62.5667	62.8503	63.7575	62.3901	62.7831	63.4814	62.4095	61.4333	60.6875	61.6898	61.3128	61.2498	60.6055	62.4791	61.0783	61.7551	62.0354	62.404	61.6699	61.4224	60.6583	61.8464	61.4713	63.6167	60.5304	60.2236	61.5307	61.9047	60.9049	59.4037	61.148	61.2027	61.5971	61.6606	60.9975	62.3579	61.8765	61.1387	61.7331	61.6069	61.4622
I1580	63.5849	61.3217	62.0464	60.6513	61.8432	63.422	59.7763	63.6936	62.5166	64.6198	63.8151	64.9111	63.3751	62.157	62.0821	63.4199	60.6016	61.9379	62.9232	60.8829	62.0715	60.7471	61.522	59.965	60.1501	60.9932	62.6627	60.042	60.0098	61.101	60.9773	62.7286	61.5829	62.5155	61.2599	62.682	59.9935	61.5209	61.4486	61.4737	63.1092	61.1017	62.9227	62.0012	60.5669	61.8233	61.6702	62.2944	61.2141
I1581	64.6999	62.3995	61.5246	61.3918	61.1666	62.4885	64.0209	63.6331	65.3882	64.0426	63.854	61.6431	63.8946	62.0235	63.5472	62.5643	62.2562	62.9051	61.9077	60.5241	61.2277	62.0272	60.5392	61.7023	61.1205	62.5418	61.8097	60.5207	61.0512	62.9511	62.7337	61.1697	62.0385	61.4453	62.3398	62.0458	61.3693	60.6021	62.6361	61.4691	62.5996	61.3264	61.6664	60.4784	62.4238	61.8677	62.7135	61.6052	61.24
I1583	64.3809	61.2885	60.5501	63.8336	63.381	64.6582	60.6428	63.8646	65.6641	61.7678	64.0644	63.3807	61.7246	65.1898	63.6924	63.6993	60.5762	60.6958	62.5415	60.5361	60.3204	59.9014	59.9787	60.985	61.8887	60.6117	61.1959	63.9399	62.1385	62.0692	62.1786	63.3527	60.8168	60.9753	61.8834	61.2521	60.2763	60.8005	60.2524	62.1804	62.8103	60.961	62.0755	62.652	61.0986	61.6431	60.3509	61.5901	61.5527
I1585	61.696	61.0847	62.3257	61.0487	61.9478	64.0085	59.9777	63.6607	62.7571	63.9142	64.3022	64.4669	61.921	66.0092	62.0173	63.6317	61.1	61.1975	62.0011	60.8077	60.4805	62.0137	61.8286	60.7925	61.1553	62.6829	61.7075	60.8941	61.0615	63.0098	61.1794	61.1407	62.2791	61.0636	61.2254	61.4617	61.1826	61.5848	62.1191	61.6521	60.9559	61.0818	61.2696	61.7352	60.5479	62.0189	62.2377	60.2461	60.5274
I1838	63.0145	61.9476	62.1517	63.0495	62.3572	61.5414	61.842	62.198	62.4806	59.8679	61.3731	61.5991	59.8855	60.4964	60.5705	61.6623	61.6508	61.1007	64.0405	61.8802	63.0877	62.3648	61.2132	62.5049	61.4704	62.0136	61.9476	61.936	62.7362	61.0371	62.3594	63.8951	62.1761	62.0649	63.2357	62.8844	63.5074	62.6515	62.5324	61.6608	62.6985	61.8924	62.7264	62.0554	61.9478	63.735	62.7424	61.3189	62.3507
I1846	61.9189	61.4113	62.7423	62.2882	61.7894	61.9512	61.9106	62.1061	61.9636	60.1154	62.3619	60.9093	62.8899	62.2584	62.5638	62.2734	61.9644	62.3426	64.1021	62.671	63.6899	63.2323	63.9252	62.5641	63.4054	61.8932	63.4237	61.3144	62.0323	64.2881	63.461	63.025	61.9217	62.7025	64.0133	61.0981	63.8098	62.447	63.2616	62.49	62.3817	61.8391	61.2826	62.8306	61.7817	61.5343	63.5329	62.6686	62.0873
I1880	63.3345	61.5346	61.9302	63.5518	61.7809	63.667	61.5288	64.1722	63.3694	64.3602	63.861	62.0214	61.7746	62.4655	64.8906	64.3528	61.068	60.7527	62.2062	61.9314	60.4169	61.4428	62.32	61.9189	61.5981	60.3961	61.92	61.8312	61.2829	61.4467	62.7167	60.6132	61.0188	62.2328	61.7932	60.9045	61.367	62.2805	61.1088	62.633	63.3295	61.1879	62.0447	60.9717	61.2263	62.8313	63.4282	61.7927	60.9987
I1895	63.9195	62.7605	61.4	62.5007	60.8578	63.1298	61.8833	62.6394	62.595	62.6915	62.866	61.2978	64.727	62.1343	63.7968	63.0332	62.2592	61.9602	62.2952	63.4148	64.0882	61.7871	62.1533	62.412	64.4026	62.1578	62.1557	61.2615	62.8968	60.031	61.0675	62.6029	62.0784	60.1279	61.8734	59.746	63.5288	63.7829	63.1788	62.6426	61.727	62.2061	62.2694	60.3372	62.0515	61.6917	62.6357	62.4619	64.0323
I1904	62.1819	62.5986	61.6367	59.7312	61.7163	62.638	61.0532	62.4783	62.3734	62.6556	64.4352	62.2081	63.3669	63.1765	63.5361	64.2721	61.0711	61.6702	62.0098	61.3868	59.7684	60.4125	60.5552	61.8396	60.4164	60.7545	62.1531	60.367	62.1586	63.1932	60.6364	62.1819	61.375	60.1682	59.8921	61.1647	60.8524	60.9453	60.2478	62.9172	60.8102	60.7665	61.9984	61.0694	60.9669	61.7718	61.2292	60.5962	61.4454
I1907	64.3558	63.8408	62.8041	60.7154	61.8266	64.3723	60.9984	63.389	63.1053	62.8651	63.1481	63.2111	63.4114	65.9813	63.2893	63.2695	62.1765	61.6279	61.8125	60.9175	61.8016	61.1321	61.1202	61.582	61.8103	60.8019	60.639	62.204	62.4554	62.7489	61.5687	63.0695	61.594	60.9132	60.8713	61.4947	62.2992	61.2745	60.7653	61.5771	61.8826	61.7966	61.5759	62.8782	61.6384	62.7151	62.5971	60.6468	62.9181
I1978	60.8324	62.2682	61.5009	61.2751	61.5243	62.7716	61.9026	61.0026	61.8432	61.6415	60.8202	62.4188	61.1563	60.8751	60.7578	61.6089	61.0526	60.6976	62.6256	63.7447	61.9406	60.5495	64.6534	61.4696	61.9605	62.3595	61.8174	64.4609	63.253	62.6434	64.5811	62.4503	61.6333	63.7784	64.3881	62.3131	62.1546	63.0026	61.1216	62.3665	63.18	62.7146	60.7153	62.602	61.3787	63.1032	62.7207	63.6916	62.4837
I2366	63.7615	61.0662	62.2049	61.9981	63.3678	63.497	60.3603	63.2369	63.2282	63.7134	62.4477	63.2976	62.7475	62.3065	64.9655	63.2742	60.8153	61.4682	62.7996	62.3659	63.2149	61.1683	62.1015	63.3663	61.5553	62.108	63.4837	60.8807	63.5494	61.2944	61.4215	62.3532	61.6304	63.0948	61.0437	61.1108	61.9453	61.8239	62.0148	62.0013	62.006	61.2909	63.1147	61.7607	61.6896	62.89	60.136	63.4183	60.7004
I2367	62.9485	61.6035	62.5534	61.8476	61.5788	62.8349	61.1939	62.3458	62.7941	62.7509	62.8604	64.5195	62.9987	62.5305	63.1767	64.0361	62.4882	61.1287	62.3483	60.6673	61.9946	61.2604	62.0903	62.3255	62.3449	62.2793	61.2472	63.1357	60.9512	61.7254	61.1632	62.5256	61.76	61.9905	60.9734	61.582	61.0668	63.6627	63.0741	63.7455	63.6034	62.8121	61.3462	61.2172	61.4701	61.9618	62.8026	61.9898	61.3729
I2369	62.9304	60.9744	61.2412	63.6774	61.4704	62.5056	64.1964	63.7746	64.2372	63.1033	63.2415	61.5688	63.6523	63.6804	62.4083	64.2923	61.4972	60.9204	63.3797	62.6282	60.8079	59.3235	61.6557	62.6269	60.8086	62.0371	61.1083	61.6124	62.9135	61.103	60.5853	61.9119	62.7869	61.418	61.5159	62.124	63.0437	63.4364	61.2151	60.9793	60.7014	61.5285	63.0355	60.6229	61.2779	61.6091	62.6668	61.0379	61.7704
I2370	63.2197	62.096	62.5817	61.8049	62.2809	63.6854	61.0657	64.5789	65.7058	63.1914	64.0635	64.2157	63.0274	64.0413	62.0743	61.4893	61.438	61.7627	60.9627	62.3287	61.429	63.3473	61.0794	63.1695	62.4797	60.3684	62.715	60.6486	60.5302	62.6355	62.2831	61.9812	60.3138	60.822	61.619	60.9543	61.8268	60.2084	62.2832	61.1381	60.7986	60.9534	62.3551	62.2416	62.0994	61.3517	63.9569	62.8108	61.8139
I2384	65.6245	61.9672	61.8454	61.1912	63.461	62.2551	62.6858	63.3894	62.3501	63.1602	61.7755	63.3286	62.3305	62.2075	62.4996	63.468	61.1921	61.2032	62.197	62.1677	60.1458	60.8707	61.8156	61.6312	65.0197	60.7411	61.6577	60.6606	62.3667	61.8973	61.1836	62.0914	61.6759	61.3619	62.6082	61.4165	60.2363	63.3227	63.0371	61.3862	61.2394	61.0979	63.8008	61.2932	63.9433	61.0925	59.6951	61.7405	61.8005
I2424	62.274	62.5454	60.6134	60.5734	62.8154	63.7764	62.2103	62.8538	63.7094	62.422	66.5031	62.827	63.0263	62.5618	62.5968	62.0048	60.991	59.9954	62.9644	63.2452	63.5997	62.5722	62.1646	61.6842	60.9504	61.9951	61.5703	62.7439	61.7049	60.5072	62.1848	60.9258	61.6009	60.4989	62.5728	61.8256	61.4735	61.0434	61.1729	62.3438	61.8975	62.2782	61.5679	63.1339	61.7482	61.9661	61.6266	61.495	61.9812
I2427	62.2499	63.0381	62.1282	61.5069	61.4729	63.6901	61.8498	63.6573	63.5371	62.6915	63.0969	61.8803	62.2394	62.6545	64.9119	64.0343	61.1002	61.7914	62.0196	60.8261	61.0176	62.9422	62.3486	62.6965	60.8909	60.8807	61.1462	61.8086	64.1256	61.9016	61.5895	63.5273	61.4353	61.162	62.5117	61.8224	61.0904	63.2448	62.1078	62.7445	62.276	61.0596	61.1978	63.7295	61.7475	61.0823	61.2183	62.92	62.893
I2431	63.3045	62.6026	61.2645	62.476	62.407	64.435	62.1212	61.5136	63.0876	63.7918	63.9416	63.5296	64.6523	61.2564	67.4905	64.3837	61.5877	62.1345	61.9994	62.99	61.2408	62.551	60.5615	61.3921	62.1061	61.6439	61.1467	63.0161	61.9744	61.6765	63.1427	60.4298	63.7341	62.6374	61.4212	61.9933	60.4544	63.3031	61.4026	61.2459	60.821	62.0357	61.882	61.0698	61.8601	62.2941	61.8967	61.6696	61.9746
I2521	63.7796	61.1617	60.7043	62.017	61.9489	63.5874	62.1837	62.593	61.7709	63.611	61.9087	63.3653	63.3523	64.6836	62.0018	64.4123	61.9808	62.2109	61.4484	61.5629	62.1671	63.1327	62.0686	61.3578	61.6326	62.1538	62.2984	60.9033	62.2459	61.6707	60.9246	61.4474	61.499	61.3274	61.3233	62.6616	61.1143	61.0597	59.907	61.7849	60.1152	61.6421	60.1588	60.4844	61.3351	61.5028	61.5514	60.2696	61.1544
I2532	62.9143	61.0375	60.9516	62.0349	60.7862	64.1812	61.1447	65.1656	65.399	62.4677	62.7294	62.371	63.5256	63.6031	63.2418	64.2007	61.6126	60.8316	59.9209	62.1527	60.52	61.2143	61.7776	60.9866	61.1928	61.5201	62.2826	62.1362	61.2076	60.3752	60.6382	61.266	60.0361	61.9652	61.1239	61.3987	61.5144	61.0978	60.7061	61.3845	60.7667	62.0794	60.4601	60.3924	61.9842	61.0895	61.269	60.3884	61.9971
I2533	61.6478	60.3731	61.832	61.1021	60.0297	64.0992	60.2692	61.7954	62.6093	62.8293	63.1465	62.2292	63.0288	64.1233	64.3201	63.1498	61.0663	61.8217	60.8264	61.7439	60.8055	62.0886	61.4732	61.8541	61.4872	62.6639	60.6543	61.6073	61.3809	61.75	62.203	61.4595	61.0356	61.4168	61.9282	62.4279	59.9896	62.6168	60.6895	62.5437	61.9625	60.6375	61.6181	61.7158	62.7212	62.262	60.9144	61.4721	62.0826
I2606	61.7808	64.4314	62.452	62.9069	64.4927	61.2625	63.2205	62.2423	60.7554	60.2673	62.4712	61.8663	62.3201	62.5971	61.7933	60.8257	64.8583	64.3201	62.8879	64.9357	62.8028	65.2645	64.4778	61.4406	64.0628	63.8222	62.6674	62.4377	63.4235	61.6059	63.7094	63.3253	62.8711	63.2406	62.9424	63.9671	62.956	63.4468	62.6923	65.2177	63.963	62.1382	62.7739	66.9512	61.6653	63.5977	63.9885	62.5754	63.5387
I2630	61.0472	62.411	62.5026	63.5826	63.8357	62.616	62.198	60.3227	61.0692	61.2279	60.938	60.3752	62.7197	61.375	62.1845	60.8108	62.9112	62.2583	63.6489	64.0228	62.2536	63.9127	63.0624	62.4926	64.4706	63.5192	64.3906	63.4185	62.8639	62.6609	62.8659	63.3967	61.8918	61.9352	62.9532	64.4679	62.2994	63.671	61.6526	62.5396	61.7898	63.8693	62.4303	63.2147	63.0517	61.5209	62.8489	61.657	63.4619
I2631	61.9219	61.7999	62.2728	63.6489	61.5756	62.2245	65.1589	61.1996	61.9744	60.4737	62.3637	62.1655	60.7526	61.1239	60.2184	60.2369	62.9061	62.9131	62.0897	61.0223	64.4997	63.6246	61.2199	64.0719	63.5447	62.0696	63.2579	62.2172	61.1362	67.0441	61.9652	62.3023	61.3912	62.4388	63.5117	62.2469	61.8577	63.0048	64.3362	62.2617	64.4052	63.1434	63.6094	64.2161	63.3765	61.7524	61.7242	62.9466	62.1666
I2635	61.2671	63.2435	63.1696	61.8988	61.9807	61.4928	62.6202	60.8541	60.8752	61.757	60.6589	61.7712	60.841	61.2967	63.2428	61.1783	62.3568	62.3222	62.2071	62.9276	61.9688	64.1981	62.219	62.4153	64.342	61.7708	63.1149	63.9222	62.5586	63.5625	63.7524	63.4499	63.5875	63.3561	61.8506	63.0641	63.6781	64.2487	61.9776	62.0467	63.2706	62.5096	63.5596	62.3074	63.3837	63.6991	63.2957	62.1242	63.3667
I2636	62.1857	63.6966	61.8228	62.6805	63.9416	61.4286	64.1302	61.3589	60.2336	61.4448	61.9447	60.9376	61.1903	60.4318	61.9665	60.0264	62.9185	62.1172	61.9534	64.0865	65.4053	63.044	62.5267	63.6285	62.7677	63.8771	62.6353	63.1927	64.7442	62.364	63.207	62.6415	62.7768	61.9386	63.793	60.9819	62.7941	62.6282	62.8372	63.8771	63.9053	62.4665	63.0414	64.5307	63.2236	61.1492	63.2776	61.6579	64.3835
I2637	63.1628	65.0615	61.5395	62.0761	63.0312	62.0556	62.5937	62.12	62.1337	60.816	61.2656	65.1117	60.2905	60.7914	62.9548	60.7421	64.753	62.2168	65.0251	63.5733	61.9049	63.8311	61.2148	61.7911	62.9255	61.7424	63.0574	64.3671	63.8496	63.1431	63.1582	64.6979	62.3133	62.2535	64.812	63.3596	61.7663	63.0283	64.2427	61.6578	61.558	63.2679	64.8856	62.3133	61.7001	63.0788	64.7711	62.3143	62.1881
I2650	63.0603	63.6427	62.1667	63.4799	63.6432	60.1471	61.8603	60.9143	62.2519	60.968	61.1115	60.627	61.5776	61.0165	60.0097	60.1631	62.7191	61.783	63.5435	63.0701	63.8105	63.9723	66.047	65.3507	63.7905	63.4941	63.067	62.014	63.2329	63.7575	62.1105	61.9756	63.5037	63.1517	62.9061	64.0418	62.829	62.8647	62.3529	63.4387	63.9351	61.7809	63.2434	64.6948	62.4942	62.6163	63.024	62.1167	61.3154
I2651	60.5593	62.9215	63.9429	62.0618	61.7897	61.2506	63.1457	61.0024	63.2865	61.0536	61.2371	60.1055	61.5824	60.7164	62.2261	60.2015	64.0842	63.2404	61.3703	62.4013	62.2731	65.2414	62.6455	62.5156	63.2147	62.4311	63.5526	63.0669	61.825	63.728	62.7168	62.4132	62.705	62.4235	62.9736	61.8777	65.3034	62.45	64.5451	62.7273	63.0169	63.4089	63.4574	63.0365	61.7879	64.2669	62.3961	63.8666	62.6509
I2659	61.2676	63.2781	60.9492	62.3164	64.8519	62.0555	63.5594	61.7442	60.9524	61.3	61.7499	61.0534	61.4841	62.725	59.8386	61.0636	64.4798	64.5697	63.4725	62.545	62.548	64.2937	63.0323	63.8025	63.7707	61.4013	63.392	63.8761	62.7387	62.6449	64.6881	62.0347	63.2408	62.48	63.0875	61.9682	62.8019	61.5471	61.9156	63.214	63.1937	63.9417	63.4277	62.8073	61.9011	63.7924	63.524	64.0676	65.3539
I2660	61.814	63.318	63.2469	62.7486	64.2478	62.0403	64.9793	60.2881	61.657	60.0302	60.8834	61.2073	62.6857	61.997	60.9385	59.9745	62.3125	63.2773	65.2069	62.6438	63.2728	65.525	63.8265	62.7546	64.6834	62.7436	64.8634	63.3698	62.1973	63.7342	64.6738	63.6406	62.6086	62.503	66.5604	63.4416	64.7761	62.1419	63.3166	61.7375	63.4961	62.9708	61.6316	63.81	66.1251	63.543	64.5707	62.9954	62.9905
I2691	62.1882	62.1459	63.7025	64.1714	62.8615	60.5242	62.3626	60.5642	60.2549	61.5498	60.7237	61.2116	61.1978	61.0838	61.2552	60.4743	64.1348	63.5311	64.0277	63.5158	63.5701	63.3653	63.0373	61.1324	65.6926	63.7179	64.883	62.3976	64.7802	63.73	64.3794	66.414	63.2042	62.4361	64.3293	63.4056	62.685	64.1917	62.5089	61.2359	61.2634	64.4496	62.4234	62.7158	63.9993	66.2668	62.229	63.5066	61.7495
I2739	60.9211	61.9119	60.6499	60.3765	61.4438	64.2639	60.9083	62.3312	63.7772	63.2891	61.2762	62.9574	65.0253	63.0378	63.9917	64.3084	61.3211	60.6327	61.7743	61.9615	60.6342	60.9017	61.7209	61.5992	61.7868	62.3878	60.9579	63.0741	61.2578	61.0861	61.9268	62.7054	60.9343	61.5348	61.1036	61.6895	60.7337	62.8912	60.3014	61.5252	60.7654	62.03	62.6662	61.8731	61.7935	61.3627	62.724	61.4601	61.4115
I2753	62.5105	61.8393	62.3564	61.8556	60.8105	61.7587	61.9495	62.2184	61.5343	61.3852	63.3415	63.1948	61.7543	62.5345	61.9758	63.7148	61.4118	61.8873	60.0366	61.121	64.101	62.843	62.0349	61.1148	62.6437	60.2921	62.3905	63.4377	63.2557	61.0344	60.845	61.6806	61.5816	63.37	61.814	61.6018	61.3932	60.1806	62.8941	61.3032	61.5821	61.8412	62.1855	61.3908	62.8784	61.3358	62.264	63.1701	62.7488
I2788	63.2424	62.4522	61.7954	61.7772	62.2202	63.8022	62.611	63.9932	62.2863	62.9761	63.9959	63.1069	63.4807	64.5085	65.8873	63.1296	60.5396	62.7676	62.5603	61.7166	61.4519	62.316	62.4336	62.1964	61.5487	62.372	61.8669	62.956	63.7213	61.1326	61.8975	61.7474	62.3632	63.0694	62.0366	61.5045	61.5895	62.1091	61.3227	62.6678	61.3369	61.9675	62.5012	62.6015	61.7759	64.1327	62.565	63.8864	63.8124
I2790	63.7433	61.6136	61.9101	60.6496	62.4176	62.9165	62.2945	62.5337	62.8052	62.5406	62.8042	65.3279	61.9052	62.3514	63.4713	64.3982	63.3848	61.9144	61.4306	61.5228	61.714	60.0751	61.6826	63.7541	61.1353	60.6353	61.2972	60.1897	62.7392	61.104	61.4498	62.1159	61.6455	62.9755	61.9061	61.8767	61.1678	60.9542	60.426	61.42	62.4165	63.0967	61.1702	60.338	61.558	61.6898	60.6097	61.2932	63.5238
I2791	65.3246	61.5628	62.0769	62.8527	62.013	63.1006	62.4425	62.8713	63.5536	62.747	62.8882	62.4382	63.2118	63.6619	62.2911	63.0611	60.8914	62.0776	62.9593	62.7905	62.329	62.4662	61.8896	63.7489	61.1597	60.4067	62.572	63.2289	62.9278	63.1618	60.7052	62.8165	61.0681	62.7794	60.7574	61.6769	60.4256	62.3369	61.2587	61.9419	60.9938	62.7366	62.897	61.6908	63.6429	61.3053	64.5518	61.8747	60.9241
I2793	62.1318	61.5722	61.6134	61.3062	61.8588	64.2679	61.4083	63.9914	63.4117	62.7782	63.2461	62.086	63.5934	64.4858	64.3957	61.7496	62.9475	62.7876	62.6613	61.8041	61.4494	61.8855	62.2197	61.7337	61.0203	62.5453	62.3944	61.3985	60.5372	61.2234	63.6885	62.3231	62.1892	60.5674	61.9291	62.2156	60.9972	61.2988	62.0157	63.6293	62.5814	62.194	62.5069	60.6555	61.6772	62.1039	61.0963	60.1809	62.1439
I2794	65.2425	61.9248	62.8955	60.9556	60.814	64.5436	61.3641	63.6995	63.4512	64.994	65.1349	61.6423	62.6357	64.0263	62.5674	61.2475	61.6316	60.4343	62.3942	61.9396	61.347	62.751	60.563	62.2812	62.95	61.552	62.2741	61.5995	61.1208	61.8285	61.0999	60.6218	61.2737	61.0505	61.5336	62.5039	60.4357	61.1958	61.3945	62.0159	60.3539	62.259	60.1292	60.8499	62.3461	61.0384	60.9816	60.9745	61.5825
I2932	62.6399	63.0694	61.9051	63.6232	62.7876	60.2819	62.0338	60.9373	59.8457	60.2522	60.2774	62.2399	61.1289	61.4818	61.6712	61.1039	61.4418	62.7697	63.2118	61.8336	62.5828	62.1926	62.9627	62.5607	63.1297	64.8024	60.8461	61.8382	63.1254	63.0865	63.459	64.8021	64.2728	63.0992	66.6298	62.9797	63.0239	62.4759	61.7707	62.9629	65.3717	63.7369	62.7004	63.7224	61.9058	63.307	63.8844	62.8913	61.3835
I2933	61.2303	65.5009	64.5017	64.1455	62.5127	62.0766	63.2037	60.46	60.601	63.0471	61.6563	60.622	61.5081	60.8775	60.4084	60.7102	66.2552	63.7797	62.9159	62.5473	64.4232	62.4283	62.9815	62.301	65.3056	64.2653	61.9644	63.6194	62.1764	63.4275	62.4943	63.0217	65.1645	62.9415	63.8145	64.2702	62.5186	62.8543	62.8532	62.6517	62.9503	63.9847	63.3887	62.7676	62.7753	63.8549	63.608	64.8741	64.8338
I2934	60.7632	64.4317	63.3323	62.7596	63.3219	60.7865	66.5176	60.4928	60.5434	60.0291	60.7933	60.8783	61.1533	62.2295	61.3701	60.6562	62.2274	62.5478	63.4172	62.5531	64.0122	64.2225	63.6158	61.718	62.5564	62.6744	65.5212	65.9243	62.2467	63.4094	62.8988	63.2985	63.1045	62.7237	62.5407	62.9113	62.8589	63.4726	62.8916	63.0995	63.9959	62.492	63.7819	62.5447	63.3611	64.5641	62.4257	63.3883	63.2911
I2935	62.8471	64.438	62.4514	64.08	63.1429	60.6567	63.3824	61.4441	60.536	61.5595	61.7074	62.8177	62.5303	61.1958	60.9891	60.5943	62.0731	63.3796	62.5932	62.8902	63.4498	62.8774	65.041	62.1756	63.4197	64.1801	62.7994	63.8241	62.392	61.9572	62.8245	63.0618	63.4788	64.6823	63.6943	63.5061	62.7854	65.2012	62.2988	64.8397	61.7652	62.6109	64.7586	62.3182	62.385	63.0594	64.3312	63.5253	63.2173
I2977	62.2614	61.8851	63.6328	63.1283	63.2495	60.7934	64.2933	61.3739	61.8143	61.3764	61.1702	60.5483	61.5201	61.566	60.9841	60.7847	63.2818	62.7321	62.3447	62.4282	64.2494	64.9842	63.533	62.9769	63.4115	64.1285	63.497	62.9527	62.4143	63.0199	63.9638	63.487	60.9618	63.2038	62.7154	63.4193	63.1091	60.7567	63.1028	62.9454	63.4688	62.2844	64.319	63.5245	62.8616	62.8601	62.36	63.0375	64.2807
I2978	60.8691	63.5113	62.7995	62.7806	62.2637	60.7406	62.571	62.1035	59.0412	62.1948	60.0432	61.4438	60.8841	61.0149	60.8091	59.7229	65.22	64.1083	62.269	62.8505	61.5471	62.771	60.9848	64.1238	63.1789	64.6972	63.3783	62.0358	62.0581	63.2826	61.3018	62.0419	62.2038	63.7275	62.79	63.4214	64.0137	63.9525	64.9908	63.4128	62.3546	63.9036	67.0374	63.402	64.5852	62.6461	63.5192	61.8817	64.2023
I2979	59.9849	62.7143	68.8193	63.5428	64.6231	61.7307	62.6287	62.1673	61.7075	60.9925	59.6043	60.8737	62.2607	60.0975	61.3883	62.6962	64.291	64.0406	63.1817	64.4983	65.9673	61.5206	62.6386	63.6343	64.4484	62.2141	62.3941	63.7361	62.803	63.6676	62.3931	62.8442	63.1569	63.2384	63.4527	63.6665	63.5764	61.8386	62.9408	63.0284	64.7364	62.5469	63.9578	61.9188	62.687	63.111	62.6192	61.8375	64.8376
I2980	61.257	63.7095	63.9472	62.902	61.9242	60.8521	62.4361	59.5873	61.3489	61.0649	61.1703	59.9251	60.7471	61.481	60.8837	61.2421	64.3991	62.0082	61.8983	64.1008	61.1199	64.3587	63.518	64.0102	62.6119	62.4939	63.8366	65.0707	61.8559	63.1212	63.6719	62.1237	61.6702	62.0617	62.2465	62.1659	63.2078	62.2528	63.5168	62.0486	62.8733	62.6909	65.5166	64.0798	63.2165	64.0941	63.1958	63.1441	63.0076
I2988	60.4407	63.191	63.5597	63.193	62.1134	61.369	63.548	61.2161	59.7026	60.3961	61.3084	63.4575	61.4268	60.0901	60.8909	60.9852	64.4343	61.9639	64.0956	62.0378	62.6155	61.8838	63.3177	62.7754	66.5376	63.93	62.2384	64.6468	63.3586	64.4618	62.6791	64.0927	61.5251	64.6732	62.8169	64.7569	61.2101	62.7848	64.2273	64.7439	61.5854	64.2718	62.5133	63.1827	65.2919	63.8338	61.9277	62.0283	63.4926
I3041	62.6645	62.9633	64.352	63.4452	63.4913	62.3423	62.4215	61.5261	60.4941	61.3941	59.684	60.3329	62.4809	62.8749	61.9944	61.4774	62.8216	63.2721	63.2543	63.2703	63.5112	66.1579	62.9176	63.3689	62.6106	63.6635	63.4007	62.7597	64.7184	63.1266	63.0598	63.5947	63.5738	63.1219	64.7438	64.9527	63.1598	62.4623	65.2411	62.9325	65.7267	63.1706	61.2626	63.1324	63.0262	61.3692	62.9535	63.1464	62.4285
I3085	61.8908	64.2391	65.5611	61.6129	62.1343	60.1077	62.8314	61.043	61.2767	61.1531	62.8771	60.9986	62.9458	60.0108	60.645	62.4717	61.3414	67.6551	61.8923	64.6952	63.1505	63.7713	63.864	62.2611	63.6904	62.5441	62.3133	63.4437	62.4843	62.7091	63.1712	65.009	63.1277	64.5898	63.7469	62.4233	62.5311	63.957	62.2417	62.6251	61.7114	62.8788	63.5845	61.3847	61.8474	61.4103	63.4832	62.0387	63.71
I3133	60.6666	66.7606	64.189	61.5107	61.7146	62.1023	65.3425	60.4896	60.9814	60.2107	60.7482	60.5703	60.0607	60.5139	60.5655	60.5151	62.9751	64.8748	64.1978	63.7537	62.5146	64.0668	62.5218	63.0376	62.668	63.1139	62.6157	63.1154	62.9295	62.9304	64.0974	62.986	64.2599	62.6061	64.0178	63.6783	62.5727	62.8616	62.6158	63.0482	66.5024	63.9058	64.5699	63.301	61.8822	62.5457	61.7523	62.9226	64.4198
I3134	63.194	63.4752	62.4233	64.0224	63.9897	64.456	62.5209	61.7327	62.1831	60.1297	60.5503	60.6976	61.4258	60.9787	61.5838	61.8042	63.5395	63.6447	63.0666	61.7451	64.1495	62.9147	62.1421	62.9657	65.0455	62.6392	64.2944	63.3051	63.1511	63.7839	62.6556	63.0718	62.8818	64.2215	63.1133	63.557	62.454	63.2908	64.143	62.7132	62.6217	63.1122	65.0302	63.2522	62.5482	62.8693	62.0092	63.5636	64.1256
I3136	63.6334	63.7724	63.2692	63.8823	63.8773	61.9746	61.7868	60.6747	60.4042	61.6488	61.0373	59.7828	60.4147	61.7426	61.7746	61.1166	63.0496	61.4455	63.0012	63.271	63.3657	62.2387	63.2739	63.6588	63.2639	63.3136	64.4061	65.6122	63.0167	63.1399	64.5016	63.8251	62.8607	64.6118	62.8791	62.9217	63.1134	62.8342	61.999	62.8455	64.5635	62.5536	62.8741	62.6365	64.684	64.1503	62.3947	62.6681	63.4856
I3138	62.7123	63.2665	62.479	64.7615	62.4436	60.9756	62.3748	61.1694	61.3279	62.8167	61.2618	60.5962	61.11	61.1175	61.187	62.1027	63.1097	62.843	62.7069	63.4685	62.5828	63.9003	64.6208	64.3234	66.7628	64.6486	64.7077	62.7082	62.4811	63.2265	63.123	62.4728	63.506	62.5257	62.3511	63.3249	63.3687	63.0583	62.6468	65.2923	62.6153	62.1317	62.4617	62.928	61.585	65.0319	63.7817	63.2245	65.2475
I3269	61.8908	61.7154	61.4468	63.7113	64.0089	62.6218	61.0826	61.2522	62.3802	60.8856	62.4258	61.3633	60.4738	60.4905	61.7392	60.0666	62.1142	61.0341	60.717	61.8929	61.665	63.1773	61.9749	61.3524	62.6361	63.6636	64.5538	61.3565	62.6695	64.8823	62.6318	62.4004	63.2442	62.7173	62.1625	62.3195	61.4004	62.2987	62.0406	61.5935	63.9927	62.8071	61.8817	61.7774	61.4846	63.9393	62.484	62.3646	62.6221
I3433	63.1741	60.7793	60.8257	59.9614	59.9856	63.187	60.3879	63.5907	67.4673	64.0222	61.7459	63.8064	61.5949	63.6221	63.5247	62.4382	60.9811	60.3386	60.3796	61.5307	60.6417	61.3284	59.9467	63.5388	61.0501	62.9682	61.1937	60.3854	62.3987	60.5769	61.5657	61.4489	61.9162	62.3808	64.4504	61.2977	61.2011	61.4605	60.0176	61.9984	63.0934	61.2582	64.1635	61.6578	62.1477	60.5617	60.4206	62.4048	61.2899
I3708	64.1451	60.6781	61.1527	60.9351	61.7843	63.8862	62.3983	66.2173	64.1193	65.3275	63.5088	65.4553	62.7256	64.1866	62.444	64.818	60.4469	62.0707	62.1021	61.7987	62.1934	64.0962	62.4926	60.9579	61.4723	61.6674	61.0948	60.6733	60.9848	62.1494	62.4619	63.8749	61.7748	61.9447	60.8839	60.9329	61.1619	61.488	61.4612	62.7935	63.4003	60.3358	61.9757	62.9591	62.4334	61.9127	61.3277	62.668	62.3215
I3709	62.9885	62.6199	61.3975	61.4331	61.9016	63.0505	60.8166	64.007	65.4362	65.3394	63.3056	62.7891	63.0467	63.1643	64.8709	63.9056	62.6351	60.7297	63.503	62.6524	59.9988	63.2139	60.8709	62.9684	61.7268	60.9052	61.6818	61.7391	62.1771	64.649	63.2952	61.5644	61.5422	62.5016	62.3427	62.4205	60.3073	61.8161	61.8105	60.9113	60.6557	60.9619	60.5199	62.5414	63.1875	61.7687	60.8582	62.274	62.276
I3920	63.3272	62.5447	60.4228	61.0614	61.9708	64.8582	61.1142	66.6651	63.071	65.3389	65.1797	62.6787	65.1962	63.9147	63.2374	63.5361	62.9698	60.5765	61.6138	61.2884	63.5035	60.7854	61.8601	63.2375	60.7447	63.8799	60.967	61.8967	62.3789	62.6495	62.0563	63.7739	62.0293	61.9759	60.3286	61.3987	62.0214	60.9876	62.2182	61.6818	63.625	60.8441	61.5351	63.8018	62.4574	61.7211	60.7724	61.7344	61.901
I3947	64.0367	62.3482	61.1499	61.6507	62.1539	62.9744	60.4868	63.7733	61.7279	63.1006	64.33	63.9445	62.201	61.5214	62.3513	63.0952	61.5527	61.2269	61.2213	62.0637	61.2397	61.3164	59.5729	60.7994	61.5318	61.1731	60.856	60.8826	62.553	62.1497	61.9546	60.1595	63.8195	62.1434	61.9896	62.0629	60.7954	60.557	63.5539	60.8559	60.5833	61.7672	61.7395	62.569	61.1031	61.4838	62.8239	63.1005	62.2738
I3948	62.9288	61.362	60.5208	63.3388	61.0486	62.7406	60.6722	61.7271	66.2314	65.0113	66.3334	63.3299	60.9714	63.1719	62.2739	64.2332	62.338	60.691	61.2887	62.1584	61.0453	61.865	60.9142	64.4386	61.9221	61.7558	60.1362	60.3368	60.6439	61.3553	61.061	61.0193	60.4138	61.3624	62.4877	62.0112	60.4935	61.7977	59.8714	61.2285	60.5114	60.8676	61.7124	61.0874	62.0987	61.4853	61.472	61.0121	60.9972
I4063	63.4629	60.9923	61.6087	61.1811	62.4973	62.4696	61.0498	65.5033	63.4106	64.3192	64.2828	63.1695	63.8603	61.4748	61.5408	63.8671	62.145	61.5665	61.1756	61.0021	62.2203	61.1422	62.7566	61.1494	60.8601	61.1945	61.578	62.0961	63.3878	61.6195	61.5632	62.0698	61.8472	61.1399	63.5044	61.8819	61.3017	61.3067	60.0498	62.4911	61.4175	61.0768	60.5853	62.7675	61.3119	61.3326	61.1423	61.5191	60.5339
I4064	66.2504	60.7397	61.8779	61.9372	63.7425	64.4067	61.2166	62.9159	64.4357	62.6541	63.3612	62.6431	64.2166	64.1906	63.6712	62.0307	61.3304	62.0117	61.2381	62.708	61.8412	61.6665	62.2417	61.4698	62.7322	61.1426	62.5981	61.1419	62.2823	61.9064	61.744	61.7562	61.9696	60.9856	61.5089	62.2316	60.5796	60.7798	61.541	63.8886	60.8569	64.008	62.0442	61.5277	61.9214	60.7965	62.5641	62.2666	62.8619
I4065	62.0431	62.4495	61.344	61.1813	60.327	62.8323	61.6724	63.0235	62.7971	62.2539	62.556	61.5502	61.6851	62.3831	64.8025	62.9337	60.6721	61.2629	62.1992	60.4941	62.2079	61.8804	61.6263	61.4116	61.9688	60.897	61.9267	62.8465	64.8403	60.1982	61.7927	60.3196	60.1482	63.7614	62.3184	61.0496	61.6275	60.7455	61.2332	60.7677	60.9123	61.7407	61.7615	62.1692	61.0856	62.778	61.8264	61.0247	61.8748
I4089	63.6413	61.0432	61.0688	61.5695	60.7492	64.0019	62.6818	63.5715	64.2269	63.9358	64.4659	65.4054	65.0397	63.488	65.0951	64.6446	61.6407	62.0926	61.2298	60.9541	62.8042	61.7066	60.9339	61.8121	62.3341	63.2545	63.4107	62.56	61.8833	62.2416	59.7667	61.8476	61.7724	62.109	63.2985	62.2212	61.1292	60.8706	61.3975	62.4927	60.7575	61.8343	62.1872	60.3165	61.7356	62.9151	62.378	62.01	61.018
I4189	64.6927	62.2349	62.036	63.1268	60.1103	63.4323	61.1585	63.8252	64.9839	63.157	63.5698	63.5121	60.7127	62.8952	62.3606	64.075	62.9766	63.6707	61.4778	61.6143	61.8718	61.9859	61.5811	62.1373	63.4511	61.9259	61.5855	61.0607	63.8362	61.4821	62.0928	61.3247	62.4942	62.9759	63.0179	61.4849	62.1754	60.892	61.8804	61.2159	62.2976	62.6171	62.1038	60.5532	62.8886	60.2751	62.9169	62.6441	61.7837
I4304	61.3795	62.0997	63.9652	62.7598	62.6021	61.6045	63.1308	64.0152	63.373	61.0401	60.5673	61.663	63.0236	62.3584	60.6721	62.2701	61.6711	61.8886	64.9036	60.5921	62.6205	62.5474	61.9611	62.9119	61.1092	61.7973	63.3207	61.161	63.978	63.2641	61.6955	61.7725	62.5058	62.9019	61.8754	64.7365	61.8998	62.0954	62.7614	62.5738	61.2041	61.4127	63.124	60.5635	62.7391	63.5317	61.3655	63.1218	62.0029
I4305	62.203	61.3328	62.6139	61.9233	61.0511	60.356	62.7433	61.9828	62.4152	61.9795	61.3313	61.5309	60.9072	60.9509	61.9275	61.9006	62.6117	63.2667	62.8202	62.5291	62.069	62.9531	61.2214	61.2816	63.7639	63.3219	63.1062	61.8425	60.8956	63.7224	63.1078	61.3553	62.2007	62.4154	61.7808	63.9085	62.8264	63.3671	64.2736	61.8548	58.9284	62.5659	65.2178	64.0533	62.1318	60.855	62.2096	63.9068	62.0864
I4565	61.8606	62.6488	62.7398	62.1344	63.149	61.767	64.2083	62.3787	60.7518	61.5445	60.6805	62.5208	61.3086	62.3235	61.5127	60.676	63.1223	63.0926	61.9197	64.4887	61.881	62.596	62.284	62.3461	62.8317	61.5722	62.7919	61.3962	61.4875	60.4677	62.4695	61.3744	61.5284	62.603	62.385	64.2423	62.4714	62.4174	62.9813	65.8153	62.1985	62.2335	62.8107	62.6668	62.4985	63.4547	63.0291	61.1196	62.1366
I4893	62.7431	61.6543	61.6977	61.2581	62.2806	62.8363	61.8709	61.8697	63.6763	65.5862	62.1396	63.1183	64.9343	62.5844	62.8423	65.0908	62.0924	64.6911	64.3941	61.6049	63.1122	61.0729	60.3232	60.477	61.5021	63.1698	62.2267	60.5332	61.8072	60.9391	62.8016	62.4246	60.5556	61.2632	60.6151	62.673	61.9201	60.4808	63.2462	62.2954	61.1826	62.5802	60.865	62.2628	63.8868	62.8373	61.664	60.7114	63.5407
I4894	63.292	61.4899	62.3576	60.3609	60.5515	62.9767	62.1929	64.6048	64.9122	64.839	64.0591	61.482	62.3983	63.0963	62.6329	64.4171	62.3875	61.4303	61.2134	62.5548	61.8612	60.0426	60.4306	62.273	62.0947	60.6599	61.3413	61.2483	62.2187	61.0284	60.847	62.2029	60.8227	61.1748	61.7189	62.4401	63.0626	61.9542	62.6507	61.7882	61.1818	60.9641	61.8703	61.5245	61.368	61.7463	62.1927	62.7291	61.8492
I4918	63.6312	61.1228	62.6647	60.9328	61.0761	62.4318	61.3205	63.6063	62.2502	64.2607	65.5681	63.3533	63.9949	63.1951	62.733	62.016	62.0009	61.0514	61.8112	62.2902	63.3583	61.7405	62.7851	62.1992	61.6885	62.3237	61.1001	61.2349	61.7718	63.9487	62.3291	63.9913	61.4246	61.3875	62.5533	62.0091	61.0894	62.1357	61.4135	60.944	61.07	60.5418	61.2487	61.4469	64.3115	61.641	62.7859	61.5953	62.408
I5069	62.894	61.2339	60.9972	61.8444	61.1554	63.0451	61.5913	61.0792	61.8597	63.455	63.8336	61.294	63.2359	66.7077	65.0331	64.9277	62.1531	60.3278	62.6002	60.5141	61.8665	63.6132	61.0493	62.7611	62.4119	61.1847	62.1183	60.987	60.6501	61.9264	61.3393	60.2344	60.9957	60.9906	62.4682	60.4993	63.2012	59.8734	61.9156	60.0567	60.7993	62.5523	61.8251	61.269	62.8582	62.0543	61.6884	62.3327	61.9608
I5070	62.1525	64.3616	62.0093	61.7725	61.1696	62.5136	61.4087	66.9034	64.473	63.1816	66.1443	61.8583	65.1808	64.302	62.6542	62.1411	61.6131	62.5524	63.0396	60.9688	62.2739	62.5138	62.3772	62.7176	61.0639	61.3774	61.5661	61.9089	60.769	63.5642	61.2027	61.8859	61.8006	61.0071	61.6927	63.1272	62.0019	62.5766	60.5338	61.0076	60.5661	62.2963	61.2039	59.8945	60.2156	61.3557	60.9344	63.0286	61.2142
I5076	62.8351	61.5015	62.4701	63.1917	61.3535	60.5396	61.4931	60.942	61.6662	64.6844	62.6518	63.4948	62.2292	60.9892	60.3525	60.8647	65.1147	63.0963	61.7678	62.3332	63.2181	61.9268	61.4347	63.1069	61.9675	61.1828	62.4934	63.2815	62.5591	64.9876	62.7628	63.8134	61.714	62.0712	63.8589	63.0006	64.0963	62.6236	62.9458	63.1601	62.1682	64.6076	62.7255	63.2687	63.8248	60.2606	62.0507	64.0457	62.4169
I5077	63.1269	60.5508	61.4646	60.5638	61.8807	62.3007	61.5125	64.5311	63.4151	63.8226	68.7373	61.673	64.5295	62.2605	64.7179	61.9791	61.599	61.8139	62.0457	62.1102	60.3973	61.7593	61.1127	61.569	61.2843	61.1939	60.4291	61.9934	60.3303	61.2848	60.4981	62.5644	61.4359	62.1031	61.018	60.4985	60.5306	61.8314	60.4277	61.9414	60.5794	61.2076	61.9418	62.2251	62.1456	62.7096	60.8875	62.2757	61.5676
I5078	63.4833	60.6467	62.5089	62.1888	61.625	61.2906	61.82	62.8617	63.4888	63.0046	65.1933	62.3042	61.9705	63.571	63.6127	62.0512	61.9752	61.6506	62.0845	61.9117	61.8877	61.9335	62.1338	61.2782	62.3336	61.5831	62.0989	61.7906	61.6483	61.7166	60.8988	61.1936	60.898	61.0328	61.4543	63.936	62.2334	60.5091	61.4042	63.4637	60.9375	61.0405	61.3001	61.6491	61.4009	62.6511	62.4256	61.1465	62.122
I5079	63.9617	62.0146	60.9042	61.2547	62.0154	62.092	63.0979	63.346	63.0742	64.9796	64.9788	62.6218	62.4418	63.7618	66.2248	62.6098	62.5214	61.0435	60.9005	62.4836	63.8668	63.7865	60.9917	60.1874	62.4195	60.4772	61.352	61.2169	61.4333	61.6889	61.2002	60.8656	62.2288	62.8586	60.9813	62.676	61.0214	61.1884	60.6454	61.0499	62.4937	61.0023	62.2791	62.1773	60.2361	61.1046	61.3832	62.4992	62.9787
I5204	62.1844	62.0603	60.8679	60.7825	63.9391	61.3448	61.1221	64.9288	65.537	62.2795	63.3064	61.5852	62.4728	63.5277	64.153	64.0304	60.9247	62.0222	61.7478	61.2853	66.0471	60.6564	61.3543	60.5271	62.6341	61.6917	60.4193	61.8248	61.8762	63.4066	63.0344	61.0883	62.0374	60.6262	60.6846	63.3431	62.5789	60.3086	62.1077	60.9101	60.8955	61.1567	60.7645	61.1148	61.5221	61.8904	60.7809	60.3964	61.8921
I5205	62.7671	60.0232	62.3259	60.851	61.3967	63.0528	60.7035	62.3698	63.7526	63.011	62.7794	64.6312	62.6258	62.5547	64.0372	62.8538	61.5495	61.793	61.5726	62.7645	60.875	60.1345	61.4799	62.1722	61.3567	61.1785	62.6601	61.3058	62.0984	61.8869	61.8822	62.7884	61.7094	61.002	61.7488	60.5311	60.7139	61.0761	62.8	60.7681	61.1039	60.4585	61.2853	60.8127	61.2368	61.4345	62.1465	62.3419	61.9965
I5206	62.0842	61.1965	59.6247	61.0647	61.2926	62.9762	61.5503	66.5721	62.6434	63.8771	62.1264	62.7804	63.966	61.9698	63.2379	65.123	61.7652	62.6228	61.2978	60.8757	60.8915	63.4158	62.449	61.1632	60.6306	61.187	60.477	61.2702	60.9058	60.1334	61.4503	62.5291	62.191	60.2223	60.8299	61.9007	60.2634	61.0664	61.3401	61.2689	61.8656	61.0844	63.2778	59.5739	63.2886	60.2573	60.2917	61.5372	62.3086
I5207	62.3416	61.6053	61.5728	61.1917	60.654	63.941	61.0285	63.9008	65.3936	64.03	62.8586	61.8098	63.8585	63.3017	63.7534	62.725	61.1306	61.9629	60.9632	60.9786	60.9842	61.1544	62.0506	62.4384	61.8572	61.6552	60.063	60.4906	60.8362	60.4821	62.2845	60.2847	61.6982	60.6698	61.8296	60.4982	63.546	60.42	60.4061	60.84	60.4038	59.7278	63.5129	61.7803	61.2769	61.457	61.1792	62.4652	61.6574
I5208	62.0617	60.4361	62.4206	61.0862	60.2659	62.3379	63.818	67.3749	65.0054	63.5167	63.6325	64.0206	62.1196	62.6801	64.4627	63.1915	62.9026	61.2819	61.7403	60.8572	61.2965	61.1789	60.4741	61.456	60.8416	62.5288	62.4352	61.9957	59.9362	61.3663	62.1176	61.4862	62.0605	60.7541	60.6562	61.3841	63.0197	61.6655	60.2899	61.974	61.4291	61.5041	62.2705	59.8087	63.5352	61.2846	61.0437	61.1368	60.0862
I5427	62.4671	63.4897	61.9078	62.0321	63.7081	62.464	60.967	62.6409	62.7326	62.846	63.9817	65.4396	61.8582	64.1621	62.3524	63.6025	60.7712	61.6587	60.6619	63.0866	62.0264	62.0564	61.4892	60.3792	61.7726	61.4593	60.2834	61.1471	60.5418	62.408	60.5083	62.6134	61.6078	61.0006	60.4759	62.5437	61.0085	62.5717	61.4298	59.9948	63.2334	61.5362	61.9902	62.2767	61.1423	61.1352	62.293	61.5055	61.4545
I5429	60.8076	62.1395	61.5893	61.4166	63.123	62.5753	60.7819	60.6362	63.7447	60.3941	62.6433	63.0859	60.7319	61.3057	60.8633	60.7238	62.0424	62.1367	61.5399	61.636	63.5642	62.7185	63.1163	61.3352	62.1993	62.4237	62.483	63.2646	62.8315	62.9933	63.2028	61.3667	62.8323	62.5202	62.4796	62.5943	62.6264	63.0754	61.6047	62.7334	62.75	63.3342	62.9358	61.7742	61.9871	62.0943	61.8117	61.8402	62.0243
I5838	63.3841	61.5043	62.7755	61.8285	62.3347	60.7472	64.0002	60.31	60.4352	60.4446	61.1575	61.1374	61.6881	61.6848	61.4431	61.4421	62.3556	62.7479	64.9197	61.9332	63.1967	62.7504	64.4093	61.1567	64.5522	62.2855	62.2087	63.0959	61.5118	62.0331	62.3913	62.0563	62.2709	62.3456	61.9893	61.9334	61.9032	62.1115	62.2126	61.6423	62.4247	62.7492	62.0428	62.2211	61.1271	62.8891	61.3067	62.3981	63.1117
I6677	63.6936	63.2459	60.3192	63.184	61.9982	63.7426	62.1683	63.4838	63.2923	64.054	63.1759	64.0553	62.8568	61.8497	62.949	65.112	62.0272	63.2629	65.0719	61.8417	63.3057	62.2016	62.1722	62.8558	61.0928	63.6141	62.0109	62.4995	61.6982	61.3927	61.4069	62.2462	62.9487	62.4829	63.6979	64.5661	60.9893	61.6324	62.8928	61.9241	60.3367	63.5119	63.4647	62.9285	62.3223	62.6064	61.9064	62.7206	63.9645
I6759	60.431	63.0898	63.8473	64.655	62.897	62.0866	61.0218	61.7135	60.9578	60.7892	60.3274	62.9873	60.9554	60.3475	60.2335	61.4178	63.0538	63.118	64.2307	64.5317	62.1086	63.7933	62.3466	61.3175	63.5797	62.9548	62.5736	63.2947	62.2112	66.2782	63.5348	64.4526	64.5488	64.2594	63.7236	63.1974	62.7928	64.3118	63.289	65.7343	63.156	63.2746	63.9837	64.5221	62.9987	62.6205	62.3507	64.2536	62.6213
I7554	61.8692	61.6279	62.6324	63.1618	63.0935	61.9074	62.6382	60.9141	61.1517	60.862	61.6698	62.0447	61.0901	60.8106	61.4527	62.2287	64.2623	64.3609	63.9987	63.549	62.0955	62.0633	63.7091	63.2341	63.5856	63.4543	63.0481	61.7865	62.0507	63.0759	61.1199	62.4146	63.5219	63.5097	61.932	62.3146	61.9756	63.5031	63.0582	62.0045	63.6379	64.5595	61.636	61.9275	61.295	63.4603	63.5017	63.7017	63.4302
I7604	61.1963	60.7528	60.5049	62.075	61.3422	62.2467	63.2636	62.2939	62.2812	60.2434	61.4848	61.2977	61.1106	61.4216	60.8782	60.9689	61.725	63.0962	62.3436	61.6506	63.8209	61.6418	61.1227	61.104	61.8894	61.8121	63.2092	63.1119	63.1602	61.2866	61.7506	61.7393	62.3967	61.7951	62.7824	60.7579	63.9784	63.7301	62.4164	61.6773	61.3552	61.5051	62.5935	63.1946	65.3506	62.1669	62.5169	63.2476	61.6475
I7606	62.2749	62.4379	63.3732	61.6247	61.9707	60.8927	64.1036	60.9768	60.8769	61.5836	61.2386	61.6303	62.4956	60.8665	61.2235	61.2114	62.8009	63.2316	61.239	61.1895	63.0075	62.811	62.7372	62.4416	61.5883	62.5325	63.2126	62.169	61.6093	61.4816	61.2781	62.8613	62.1375	62.5649	61.5804	63.0005	63.2015	63.0058	62.077	62.3559	61.3448	62.3715	61.9728	62.3436	62.1299	62.4719	63.2736	63.3707	60.8792
I8134	62.0018	63.1983	61.0917	62.0372	63.1599	62.1781	62.2605	61.3452	61.8497	61.8324	62.1875	61.7182	60.9687	61.1786	60.7523	63.1524	62.3003	62.5271	64.2175	59.5337	63.3604	63.3748	64.1897	64.1014	64.3723	63.6118	62.1692	61.8862	63.6908	61.9271	62.5183	61.0184	63.5813	60.3538	60.9971	61.898	62.1078	62.1865	62.0134	61.9282	62.3924	60.9688	63.7813	61.818	63.0617	61.4114	64.0217	61.7659	61.3061
I8197	62.1159	62.7894	63.2919	61.9899	62.8534	62.583	60.6122	63.9492	61.558	61.482	61.7978	61.4453	60.4295	62.3695	61.6555	63.0947	62.4427	63.0931	61.9663	61.7772	61.3052	61.4811	59.9736	62.3006	62.1543	61.6144	62.1804	62.8791	61.6442	62.1142	61.9631	61.5337	61.3284	62.567	63.1245	62.6144	63.1536	63.0664	62.0675	62.1798	62.8422	61.3901	62.1536	62.4858	62.1045	62.4745	62.268	62.8664	61.8538
I8198	61.7596	62.0338	62.4791	61.8646	62.5408	60.8668	62.7985	60.1846	60.2529	61.1548	60.9908	62.8526	60.8885	62.2355	62.8905	61.6276	62.1286	62.4136	63.4057	62.7343	61.6442	62.8767	61.9511	61.1461	63.4888	62.1661	62.8986	64.1707	61.7513	62.4772	63.6868	62.5604	62.1824	61.4846	61.8225	64.7797	63.3579	63.3234	63.3449	61.6345	64.6995	62.5058	62.1563	63.0176	61.9142	60.9572	61.456	62.5719	61.6477
I8199	60.5777	63.3074	61.5503	63.4637	62.0012	61.1593	64.0435	60.7344	61.8676	62.1798	60.8813	61.8745	62.425	62.3626	60.817	60.9021	62.0528	62.9004	61.5408	63.4864	62.6591	62.5762	62.8171	61.7952	63.3369	61.7572	63.6328	61.8089	64.1282	64.1128	62.1439	61.4914	61.4965	62.1789	62.7362	62.6174	60.9974	61.8121	62.8312	62.0284	61.4405	62.3819	62.3989	61.3224	61.9645	61.9915	62.5553	63.4402	63.5248
I8364	61.0039	62.2745	62.616	61.5476	63.0875	60.4656	62.7873	62.2739	61.7874	63.1321	61.6118	63.1226	61.5816	61.626	62.5662	62.6711	62.5673	62.6146	63.3723	63.4656	61.4492	62.4549	62.5332	63.0624	62.8883	62.4756	63.492	62.7267	61.9941	62.7279	62.2758	61.7924	63.0589	61.9174	61.3506	62.5987	63.3596	63.0715	61.5546	61.2382	62.1864	63.7492	61.1826	61.1745	62.3619	63.9751	63.3556	62.0271	61.9188
I8365	61.4087	63.2769	61.6523	63.2467	61.8704	61.3699	63.3933	61.095	61.8086	62.3347	61.6214	62.8963	62.8966	62.9749	63.5904	61.8772	61.7094	62.6304	64.2065	61.5473	61.3913	63.8313	61.6313	62.9096	62.6122	62.8008	62.6435	63.4436	61.7124	63.6637	62.5327	62.7422	63.3809	61.7675	61.3958	63.3215	61.3625	62.3129	63.587	61.2437	62.9609	61.5878	61.9096	62.2913	63.2249	63.3135	63.2567	60.4883	62.4933
I11248	60.6661	62.7353	62.7548	62.412	63.0487	61.7071	61.3781	61.4983	61.2105	61.4902	61.4519	62.2681	61.1742	64.913	61.4952	60.3574	62.3344	62.8826	62.6397	65.7769	63.0905	62.5415	61.838	61.4735	63.2299	62.1903	65.5864	63.2656	63.4677	61.8023	61.8856	61.7712	62.0952	61.9756	62.4967	62.088	61.4243	63.6103	61.6844	61.8383	62.7377	60.9614	62.0104	60.7862	62.1683	63.5367	62.087	62.4385	61.9599
I11249	61.629	63.4181	62.8754	60.9374	62.0924	61.9439	62.2645	63.1067	60.8717	62.0903	61.4006	61.6693	60.9368	61.1438	60.6952	61.6948	61.9969	65.2447	60.9381	61.5736	64.2652	62.4513	63.4491	63.1317	63.7642	61.5358	61.937	63.8359	62.4894	62.4177	63.6094	62.2157	62.4329	60.5245	63.5298	61.8992	61.8677	62.7917	63.9326	61.6085	61.9181	62.536	62.7846	62.3421	63.7325	61.6189	63.689	61.9724	62.3936
I14676	62.771	62.6106	62.2643	62.8359	61.6646	60.797	60.606	61.6243	61.7386	61.7726	62.214	61.7895	60.8247	61.804	63.2019	63.221	61.7756	60.9446	63.3449	62.0438	63.3649	63.5989	61.5781	62.5265	62.213	62.9119	62.1715	62.2388	63.0431	63.071	62.7438	60.9179	61.5728	63.9706	62.2513	62.4282	62.9421	61.6099	63.4394	62.3393	62.6911	62.6207	61.8905	61.1983	61.9795	63.2919	61.0069	61.7743	61.5621
I14677	62.5396	61.3034	62.9097	62.1924	62.1242	62.4746	62.057	61.9676	60.8178	61.2919	60.5059	61.1829	63.6462	61.8511	61.9256	62.1405	61.3563	62.2795	64.2462	61.9434	62.7915	62.9777	62.5348	62.2018	62.3317	62.5748	63.1921	62.1314	61.4143	61.597	63.0993	61.6936	62.6493	61.8268	62.3058	63.1752	61.8774	63.6451	63.0096	62.9801	62.5102	61.5647	62.128	61.7647	63.6681	62.1289	63.753	63.653	61.9766
I14678	62.15	64.1218	61.0643	62.0679	62.096	60.4605	62.9069	61.0215	62.3604	62.6126	62.4178	63.0788	62.5684	61.5977	60.4898	62.5543	63.4984	62.6486	62.7219	62.3609	61.4169	62.7009	62.9147	61.068	62.5037	65.2495	62.0917	62.1041	64.3968	62.0319	61.9624	61.6566	61.5387	61.2343	63.4894	62.2294	62.0895	63.076	62.8428	61.6236	62.8979	61.6774	62.4678	61.3963	64.1743	61.8524	61.4435	61.824	62.6576
I15941	62.3936	63.196	63.0432	63.1499	64.0591	62.5096	61.4911	61.5176	60.8179	62.7342	62.7963	62.1491	62.0375	61.5743	61.1159	61.11	62.3938	63.031	61.3802	62.6007	63.407	62.5415	61.0267	63.1709	62.3586	63.2359	63.06	62.2278	62.9515	62.9959	63.8754	62.3175	61.5894	63.0173	63.9428	63.2382	61.9787	62.9974	62.8028	62.1912	61.0667	62.488	62.0447	62.7076	62.6868	62.1002	62.8091	62.8597	63.384
I15942	61.8525	63.5117	62.0071	62.7386	62.9589	62.4801	62.3353	62.367	61.7961	61.6247	61.8094	62.7737	62.4952	61.2072	61.2757	62.5684	61.3006	62.4884	61.9625	61.9063	63.3202	63.3519	61.5853	62.7025	62.8951	62.1983	63.0852	62.7448	60.644	61.6278	63.335	60.7191	63.7258	61.8963	61.8861	61.6592	61.3604	63.1154	63.5938	63.1613	63.6069	61.9258	63.0887	62.4457	61.6358	63.0613	63.0906	62.243	62.0606
I15946	63.6358	63.3847	62.7707	62.3188	61.7015	61.7013	62.5551	62.3361	61.6738	62.0644	62.2635	61.8872	62.2883	61.1347	62.4408	63.2831	61.408	63.344	61.7714	62.2647	63.0212	61.339	61.5676	61.8138	62.0799	61.0995	60.4467	61.9993	62.3131	63.0568	62.5869	62.8185	61.6693	61.4774	62.1042	62.0651	63.4258	61.6893	61.9492	62.6774	62.7578	62.9596	61.3131	62.1399	62.3853	62.5026	63.9584	61.787	61.9094
I16165	62.3782	62.0931	63.0927	63.0865	61.9512	61.4447	63.6232	62.3656	62.1167	62.711	63.4529	62.2847	62.3339	60.8245	63.1681	63.7177	62.6798	62.6056	62.3029	61.1717	61.6014	62.0909	62.8253	62.0059	62.243	61.617	63.2391	61.7572	62.011	63.0958	62.903	61.974	62.0183	61.9562	60.8222	61.3621	63.4956	62.7024	62.032	62.2082	61.4146	61.5602	63.0827	61.9129	61.0707	63.0736	62.044	62.0518	61.6803
I6757	61.7595	62.7567	64.0004	65.6846	62.9792	62.2707	62.9995	61.5566	60.6161	61.8655	62.1559	62.3951	62.0965	62.685	62.0916	63.163	62.0518	62.6408	62.7096	63.0286	63.6362	64.0362	65.8698	62.7122	63.4251	63.5378	63.4192	63.6448	63.7857	63.2017	63.6049	63.6154	64.4191	63.3474	65.2045	63.8307	62.6683	64.5857	63.9566	62.5584	65.211	62.5638	64.0506	63.171	63.69	66.1879	62.5092	62.7773	63.6288
LBR001	61.7941	61.6422	63.5937	62.2574	61.8535	61.8284	62.7791	61.6298	62.9334	60.3346	60.6984	60.4881	60.4177	60.4129	61.1354	61.289	63.7992	63.0321	62.926	62.1749	62.8538	61.7065	62.4903	62.0093	62.871	62.5059	62.0815	62.9453	62.5391	59.378	61.5024	61.5032	60.4685	61.4436	63.6401	62.1558	62.7747	61.9117	61.9821	61.6878	61.891	61.4685	62.6931	61.3335	63.6335	61.3573	63.5315	64.2078	63.2806
LBR002	62.1904	64.8378	60.0588	62.5442	62.3595	62.0786	62.085	61.1489	62.8648	60.48	61.558	62.3595	61.043	61.9419	63.2621	60.4704	61.5326	62.5624	60.6545	62.3017	62.1517	61.4655	61.2772	62.6359	62.069	62.9897	62.5148	62.6584	62.1733	64.2688	61.5049	63.6676	61.46	61.1202	63.2915	62.0467	63.4599	62.4807	61.1451	61.8271	62.4533	64.3857	61.7315	62.7224	62.9535	64.1117	62.5706	61.9424	62.4527
LBR003	61.5818	61.7274	61.4706	61.5919	62.3231	60.2282	61.3946	62.3889	62.6852	61.2696	60.4882	62.0326	61.5991	60.0477	59.9904	60.1569	62.1416	61.9509	61.0555	63.4713	63.4975	61.719	63.2391	62.7423	61.5322	61.2365	61.644	62.9079	61.9007	60.9287	61.9712	63.6321	61.8622	62.3191	64.5504	61.8805	62.1313	63.4254	61.2035	63.6341	63.8476	62.3782	61.8458	62.1519	61.5175	62.2043	62.7832	62.2891	62.4891
OBN008	61.4587	65.2207	61.6044	62.2621	62.4057	60.5814	62.1941	61.4421	63.1619	61.2422	61.456	61.4527	61.2139	60.8052	62.2546	60.449	63.2252	60.9697	61.0829	65.1692	63.2409	63.9302	63.0019	60.3899	61.4846	64.3726	61.2487	61.6673	64.0784	61.6259	62.8499	65.1841	63.1399	61.2787	62.8019	63.2221	61.7231	63.4588	61.4437	62.1691	62.8293	61.5219	61.3901	62.5877	62.5198	62.5092	62.9947	61.395	62.2047
PEN003	61.4429	61.3097	61.7533	62.8992	61.5937	61.7593	62.1506	60.5012	61.002	60.9976	60.5471	60.3755	62.8801	61.9863	59.9941	60.6735	63.1555	62.8835	62.345	62.0939	63.1263	62.1225	61.926	61.7162	62.2159	62.3907	61.3728	61.8832	63.6888	62.5805	63.0776	60.2781	62.5883	63.0876	61.8073	62.5657	64.1502	61.5304	61.025	61.4657	61.7142	61.7151	61.5245	61.1381	62.7203	62.1358	63.3006	62.2264	62.553
[truncated: 209 more columns]

## Sheet: D
ID	FROH
I1907	0.00072685
I2370	0.000750915
I0046	0.000754975
I15941	0.000928824
PB675	0.000995875
I4894	0.00105219
I0745	0.00120332
Bar8	0.00124085
R1014	0.00128093
I14676	0.00132834
I5838	0.0013564
I14678	0.00136844
Primrose16	0.00146805
Ötzi	0.001484
R8	0.00150699
I1097	0.00151154
I2691	0.00153314
R25	0.00156058
I1101	0.00158049
I0854	0.00160028
I0698	0.00164846
I0744	0.00170475
I14677	0.0017501
PN107	0.00178209
I5079	0.00179996
I0054	0.00182678
sf9	0.00183931
I4565	0.00184474
I8198	0.00189441
PB357	0.00191925
R9	0.0019223
I0707	0.00192346
I1846	0.00198483
I2933	0.00199779
I5069	0.00199809
ASH3	0.0020653
I5204	0.0020977
I5207	0.00210348
I8134	0.00213171
I3138	0.00214979
I1895	0.00219537
I4065	0.00223849
LugarCanto41	0.00224052
I2424	0.00227045
I4915	0.00227247
I7604	0.00236457
I0449	0.00239615
GNM1007	0.00240392
LugarCanto44	0.002421
I5070	0.00244693
I0025	0.00247468
I6766	0.00257228
OBN009	0.00265829
I1978	0.00267252
I1098	0.00268226
LD270	0.00269134
R26	0.00269984
I1583	0.00271741
R22	0.00271788
I1579	0.00277423
I0709	0.00278004
GRG025	0.00278015
I3133	0.00278214
I1585	0.0027848
GRG008	0.00280597
I4189	0.00282362
I4064	0.00282794
LugarCanto42	0.00284783
I2794	0.00287854
I2977	0.00290242
CabecoArruda122A	0.00291839
I2384	0.00299611
por002	0.00302095
I7554	0.00302557
PN02	0.00303245
I2650	0.0030379
PN05	0.00306356
I5208	0.00306517
I6751	0.00308269
I4551	0.00315081
I16165	0.00316832
I1904	0.00321559
PN13	0.00323308
Klei10	0.00323334
Tep004	0.00323339
I0708	0.003242
I4880	0.00325058
I2651	0.00325146
PN07	0.00326165
I0406	0.00326706
I0172	0.00335213
I8197	0.00338158
I8199	0.00338885
I5427	0.00340038
R16	0.00340693
Motala12	0.00346206
613	0.00348847
LBR002	0.00349411
R17	0.00351247
R29	0.00351765
R5	0.00353494
I11248	0.0035619
PN06	0.00357665
I8364	0.00360648
I6747	0.00365154
611	0.00366491
I5402	0.0036678
I4305	0.00371661
NE5	0.00372663
atp12-1420	0.00372714
I0746	0.00374233
NE1	0.00374876
I1505	0.00378133
atp016	0.00386095
I4875	0.00389292
R10	0.0039018
BG72	0.00393085
I5429	0.00395531
I6759	0.00395732
GNM1076	0.00399303
I4441	0.00402266
I4878	0.00404834
I4630	0.00405251
I5205	0.00407464
R19	0.00413176
I1734	0.00413469
I1300	0.0041684
I0026	0.00420269
ASH1	0.00425799
I4062	0.00428194
I4876	0.00433235
I0100	0.00435644
CAK533	0.00435878
I0012	0.00438082
ARD2	0.00439575
atp002	0.00444928
R27	0.0044497
CAK531	0.00446265
OBN008	0.00450138
FLR007	0.00452214
I5233	0.00452926
PN03	0.00457431
I3085	0.00462074
R3	0.00468325
Primrose13	0.00469829
LaBrana1	0.00471441
I3947	0.00480524
I2532	0.00488366
PB1327	0.00491279
PB2031	0.00491541
I2793	0.00500207
GRG003	0.00501299
I5076	0.00511942
I5411	0.00519059
GRG032	0.00519781
I4917	0.00525184
I5436	0.00526001
I5240	0.0052602
I1738	0.00530784
R28	0.00536768
I15946	0.00541082
ANN2	0.00541504
PN112	0.00543794
I4918	0.005538
I0676	0.00560439
I3134	0.00560836
I15942	0.00568548
I5078	0.00571989
PN10_PN113	0.00576369
mur	0.00583351
PEN003	0.00590539
PB581	0.00592507
I1838	0.00592803
I5077	0.00603357
CovaMoura9B	0.0061299
I1096	0.00613545
PB754	0.00622455
FLR004	0.00625047
NGZ1	0.00630587
GRG015	0.00635085
I2980	0.00636189
CAK68	0.00638057
I2660	0.00643859
I4554	0.0064532
MB6	0.00649068
I1581	0.00654199
CAK532	0.00661628
Primrose9	0.00663697
CAK530	0.00664494
CabecoArruda117B	0.00669772
I3433	0.00674688
I3041	0.00687135
Stuttgart_LBK	0.00696818
PB1794	0.00696983
I2636	0.00722363
I3136	0.00729827
LBR001	0.00733641
GRG019	0.00735194
I6753	0.00768266
PN04	0.00769043
I2631	0.00774632
I4893	0.00780887
I2979	0.00781479
I5238	0.00782613
kol006	0.00787356
I4874	0.0079285
I4063	0.00798957
I2431	0.00804388
GRG022	0.00810197
CH448	0.00813548
I5237	0.00816528
I4436	0.00820305
I2630	0.00827192
I1580	0.00833393
I6757	0.00835353
I2935	0.00848595
PN16	0.00861898
BA64	0.00864964
Hum2	0.00870503
PN12	0.00881612
PB443	0.00886615
I2533	0.00888802
I2659	0.00892616
SC1_Meso	0.00893546
I2635	0.00894403
I4914	0.00911905
bal004	0.00922596
NE6	0.00925703
Hum1	0.00936095
I2637	0.00946771
R2	0.00946788
I2988	0.00951605
GRG043	0.00952541
I5239	0.00954291
I4873	0.00964888
I0412	0.00979505
I5234	0.00990295
OC1_Meso	0.00992503
I1498	0.0100033
ANN1	0.0100678
I4304	0.0103153
I4438	0.0103601
I5235	0.0105981
I6760	0.0108992
I1736	0.0109959
I7606	0.0111731
I2934	0.0112065
LBR003	0.0113874
I3269	0.0115108
ans016	0.0115813
I4881	0.0116859
I1819	0.0117508
KO1	0.0117806
RISE489	0.0118406
CovaMoura364	0.0118496
Rev5	0.0119305
PB768	0.0121913
I2932	0.012268
R18	0.01231
I4552	0.0126294
I2978	0.0130605
FLR003	0.0131046
ans014	0.0133004
I0061	0.0133279
Cheddar_man	0.0135335
Kostenki14	0.0135433
I5242	0.0137136
I4434	0.0138222
I4595	0.0139259
Bon002	0.0140943
PB672	0.0141335
I4582	0.0143097
ZVEJ31	0.0148735
I1499	0.0149409
JP14	0.0150857
I4439	0.0152956
Canes1_Meso	0.0154436
I4596	0.0159508
SC2_Meso	0.0160322
Bichon	0.0162444
I4440	0.0165319
I4432	0.0165612
Gokhem2	0.0165721
I5407	0.0167592
KGH6	0.017353
Primrose2	0.0178733
ZVEJ27	0.0180678
Ajv58	0.0187102
CB13	0.019018
I1763	0.0190638
I3708	0.0192675
GRG027	0.0193526
I0014	0.0194103
sf12	0.0194193
Xaghra6	0.0195207
R15	0.0198436
Chan_Meso	0.020169
SBj	0.02019
I0634	0.0209568
I11249	0.0235805
Xaghra5	0.0250817
SRA62	0.0251329
I5244	0.0252635
I4550	0.0253097
ans008	0.025963
R11	0.0261669
Steigen	0.0267776
I3948	0.0268065
I4437	0.0269392
NE7	0.0289862
I4111	0.0292205
ZVEJ25	0.0296177
Loschbour	0.0312377
I5236	0.0329211
Tep002	0.033783
I4435	0.0367667
ZVEJ32	0.037427
I4916	0.0450842
I4627	0.0514922
Villabruna	0.0590282
Sunghir3	0.0627912
I2606	0.0666405
I1131	0.0700504
ElMiron	0.0728528
Vestonice16	0.0790654
R7	0.0835646
I2521	0.093799
ans017	0.0961911
I1178	0.160755
Xaghra9	0.20066
NG10	0.243144
