# Supplementary material for: Ancient Maltese genomes and the genetic geography of Neolithic Europe
Source: Curr Biol. 2022 Jun 20;32(12):2668–2680.e6. doi: 10.1016/j.cub.2022.04.069 (PMC9245899; doi:10.1016/j.cub.2022.04.069)
Supplement: Data S2. Description of the results obtained from pseudohaploid analyses, related to STAR Methods and Figures S1–S3 — (A) Description of the samples with assigned labels. (B) D statistics results in the form of (Mbuti, Yamnaya/EHG, Malta_LN, Neolithic European farmers) investigating introgression of Steppe populations into Late Neolithic Maltese. (C) D statistics analysis in the form (Mbuti, Iran_EN/CHG, Malta_LN, Neolithic European farmers) looking at an excess of allele sharing between ancient Caucasus populations and Neolithic Maltese. (D) D statistics analysis in the form (Chimp, Morocco_EN, Malta_LN, Neolithic European farmers) looking at an excess of allele sharing between ancient African populations and Neolithic Maltese. (E) qpAdm analysis estimating WHG admixture proportions present in European Neolithic populations. (F) Outgroup-f3 statistics in the form (Mbuti, Malta_LN, Neolithic European farmers) describing the amount of shared drift between the Late Neolithic Maltese and other ancient European Neolithic populations. [file mmc3.xlsx]

## Sheet: A
MN(Middle Neolithic), LN(Late Neolithic), EN(Early Neolithic), CA(Copper Age), WHG(Western Hunter-gatherer), CHG(Caucasus Hunter-gatherer), WHG(Western Hunter-gatherer), EHG(Eastern Hunter-gatherer)
ID	f3/D-stat label
Loschbour	WHG
R15	WHG
R7	WHG
R11	WHG
Rev5	Greece_EN
I5427	Greece_EN
Klei10	Greece_LN
Pal7	Greece_LN
I3708	Greece_LN
I3709	Greece_LN
I3920	Greece_LN
Tep002	Anatolia_Neolithic
Bar8	Anatolia_Neolithic
Bar31	Anatolia_Neolithic
I0707	Anatolia_Neolithic
I0745	Anatolia_Neolithic
I0746	Anatolia_Neolithic
I1096	Anatolia_Neolithic
I1097	Anatolia_Neolithic
I1101	Anatolia_Neolithic
I0708	Anatolia_Neolithic
I1579	Anatolia_Neolithic
I1580	Anatolia_Neolithic
I1581	Anatolia_Neolithic
I1583	Anatolia_Neolithic
I1585	Anatolia_Neolithic
I1098	Anatolia_Neolithic
I0854	Anatolia_Neolithic
I0709	Anatolia_Neolithic
Tep004	Anatolia_Neolithic
Bon002	Anatolia_Neolithic
I6760	England_EN
I6747	England_EN
I6753	England_EN
I6751	England_EN
I6757	England_EN
613	England_EN
I6759	England_EN
I2606	England_MN
CH448	Ireland_MN
PN04	Ireland_MN
PN05	Ireland_MN
PN10_PN113	Ireland_MN
PN107	Ireland_MN
Primrose2	Ireland_EN
Primrose16	Ireland_EN
CAK68	Ireland_MN
CAK530	Ireland_MN
CAK531	Ireland_MN
CAK532	Ireland_MN
CAK533	Ireland_MN
ASH1	Ireland_MN
ASH3	Ireland_MN
JP14	Ireland_MN
PB443	Ireland_MN
PB672	Ireland_MN
PB768	Ireland_MN
PB1794	Ireland_MN
PN02	Ireland_MN
PN03	Ireland_MN
PN06	Ireland_MN
PN13	Ireland_MN
PN112	Ireland_MN
Primrose13	Ireland_MN
ANN1	Ireland_MN
ANN2	Ireland_MN
ARD2	Ireland_MN
BA64	Ireland_MN
BG72	Ireland_MN
GNM1076	Ireland_MN
MB6	Ireland_MN
NG10	Ireland_MN
NGZ1	Ireland_MN
PB186	Ireland_MN
PB581	Ireland_MN
PB675	Ireland_MN
PB754	Ireland_MN
PB1327	Ireland_MN
PB2031	Ireland_MN
PN07	Ireland_MN
PN12	Ireland_MN
PN16	Ireland_MN
Primrose9	Ireland_MN
I3133	Scotland_EN
I3134	Scotland_EN
I2691	Scotland_EN
I2635	Scotland_EN
I2637	Scotland_EN
I2650	Scotland_EN
I2631	Scotland_LN
I2932	Scotland_LN
I2630	Scotland_LN
I2977	Scotland_LN
I2933	Scotland_LN
bal004	Scotland_MN
I6766	Scotland_MN
I3138	Scotland_MN
I2660	Scotland_MN
I3136	Scotland_MN
I2988	Scotland_MN
I2979	Scotland_MN
I2935	Scotland_MN
I2978	Scotland_MN
I2934	Scotland_MN
I3085	Scotland_MN
I2651	Scotland_MN
I2980	Scotland_MN
I7554	Scotland_MN
I2636	Scotland_MN
I3041	Scotland_NE
I5069	Austria_EN
I5070	Austria_EN
I5204	Austria_EN
I5205	Austria_EN
I5206	Austria_EN
I5207	Austria_EN
I5208	Austria_EN
kol006	CzechRepublic_MN
I4893	CzechRepublic_MN
I4894	CzechRepublic_MN
I6677	CzechRepublic_LN
PEN003	France_EN
LBR001	France_MN
LBR002	France_MN
LBR003	France_MN
GRG003	France_MN
GRG008	France_MN
GRG022	France_MN
GRG025	France_MN
GRG043	France_MN
FLR004	France_MN
GRG027	France_MN
I4304	France_MN
I4305	France_MN
OBN008	France_MN
FLR007	France_MN
GRG032	France_MN
I0046	Germany_EN
I0100	Germany_EN
I0054	Germany_EN
I0025	Germany_EN
I0026	Germany_EN
I0172	Germany_MN
I2793	Hungary_CA
I2794	Hungary_EN
I1880	Hungary_EN
I2788	Hungary_CA
I2790	Hungary_CA
I2791	Hungary_CA
I2366	Hungary_CA
I2367	Hungary_CA
I2369	Hungary_CA
I2370	Hungary_CA
I2753	Hungary_CA
I0449	Hungary_LN
I1907	Hungary_CA
I4189	Hungary_CA
I2384	Hungary_MN
I1904	Hungary_MN
I2739	Hungary_MN
I1498	Hungary_MN
I1499	Hungary_MN
I1505	Hungary_MN
I1895	Hungary_MN
I4089	Romania_CA
I2532	Romania_EN
I2533	Romania_EN
I2659	Scotland_EN
I4918	Serbia_EN
I2431	Bulgaria_CA
I2424	Bulgaria_CA
I2427	Bulgaria_CA
I2521	Bulgaria_EN
I0698	Bulgaria_EN
I5079	Croatia_CA
I3433	Croatia_EN
I3947	Croatia_EN
I3948	Croatia_EN
I5077	Croatia_MN
I5078	Croatia_MN
I0676	Macedonia_EN
I0634	Serbia_LN
I1131	Serbia_LN
I5076	Portugal_CA
I5429	Portugal_CA
LD270	Portugal_CA
LD1174	Portugal_CA
CabecoArruda117B	Portugal_LN
CabecoArruda122A	Portugal_LN
CovaMoura9B	Portugal_LN
CovaMoura364	Portugal_LN
LugarCanto41	Portugal_MN
LugarCanto42	Portugal_MN
LugarCanto44	Portugal_MN
por002	Spain_CA
atp016	Spain_MN
I1838	Spain_CA
atp002	Spain_CA
atp12-1420	Spain_CA
I4565	Spain_CA
I1846	Spain_CA
I1978	Spain_CA
I8197	Spain_CA
I8198	Spain_CA
I8199	Spain_CA
I8364	Spain_CA
I8365	Spain_CA
LU339	Spain_CA
I3269	Spain_CA
I1300	Spain_CA
I5838	Spain_CA
CB13	Spain_EN
mur	Spain_EN
I0412	Spain_EN
I8134	Spain_MN
I0406	Spain_MN
I11248	Spain_MN
I11249	Spain_MN
I7604	Spain_MN
I7606	Spain_MN
R5	Italy_CA
R4	Italy_CA
R1014	Italy_CA
R16	Italy_EN
R17	Italy_EN
R18	Italy_EN
R19	Italy_EN
R9	Italy_EN
R10	Italy_EN
R8	Italy_EN
R3	Italy_EN
R2	Italy_EN
Ötzi	Italy_CA
Xaghra9	Malta_LN
Xaghra5	Malta_LN
Xaghra6	Malta_LN
I14676	Sardinia_CA
I14677	Sardinia_CA
I14678	Sardinia_CA
I15941	Sardinia_CA
I15942	Sardinia_CA
I15946	Sardinia_MN
I16165	Sardinia_MN
R22	Sardinia_CA
R25	Sardinia_CA
R26	Sardinia_CA
R27	Sardinia_CA
R28	Sardinia_CA
R29	Sardinia_CA
ans008	Sweden_MN
ans017	Sweden_MN
ans016	Sweden_MN
Gokhem2	Sweden_MN
I4063	Sicily_MN
I4064	Sicily_MN
I4065	Sicily_MN
Cheddar_man	WHG
KK1	CHG
SATP	CHG
KO1	WHG
I0061	EHG
AH1	Iran_EN
AH2	Iran_EN
AH4	Iran_EN
WC1	Iran_EN
Stuttgart_LBK	Germany_EN
CO1	Hungary_CA
NE7	Hungary_LN
NE1	Hungary_MN
NE5	Hungary_MN
NE6	Hungary_MN
I0429	Yamnaya
I0443	Yamnaya
RISE548	Yamnaya
RISE552	Yamnaya
I0231	Yamnaya
I0438	Yamnaya
IAM3	Morocco_EN
IAM5	Morocco_EN
IAM6	Morocco_EN
IAM7	Morocco_EN
Kostenki14	Kostenki14

## Sheet: B
Outgroup	Pop1	Pop2	Pop3	D	stderr	Zscore	BABA	ABBA	nsnps
Mbuti	EHG	Malta_LN	Austria_EN	-0.0046	0.004985	-0.922	9604	9692	176279
Mbuti	EHG	Malta_LN	Croatia_EN	-0.0129	0.005927	-2.178	7953	8161	148353
Mbuti	EHG	Malta_LN	Croatia_MN	-0.011	0.006147	-1.793	8395	8582	154670
Mbuti	EHG	Malta_LN	CzechRepublic_MN	-0.0033	0.005388	-0.62	9404	9467	172710
Mbuti	EHG	Malta_LN	Germany_EN	-0.0115	0.004969	-2.314	10150	10386	187435
Mbuti	EHG	Malta_LN	Greece_EN	-0.0078	0.006047	-1.285	8785	8923	163693
Mbuti	EHG	Malta_LN	Greece_LN	-0.0035	0.004904	-0.722	10158	10230	186577
Mbuti	EHG	Malta_LN	Hungary_EN	-0.0178	0.006586	-2.697	7604	7879	141155
Mbuti	EHG	Malta_LN	Hungary_LN	0.002	0.006283	0.32	9521	9482	173043
Mbuti	EHG	Malta_LN	Hungary_MN	-0.0067	0.004792	-1.407	10190	10328	187438
Mbuti	EHG	Malta_LN	Italy_CA	-0.0036	0.005104	-0.715	10175	10250	187335
Mbuti	EHG	Malta_LN	Italy_EN	-0.0042	0.004813	-0.877	10133	10219	186291
Mbuti	EHG	Malta_LN	Sicily_MN	0.0018	0.005833	0.314	9495	9461	174081
Mbuti	EHG	Malta_LN	Anatolia_Neolithic	-0.0105	0.00446	-2.353	10131	10346	187438
Mbuti	Yamnaya	Malta_LN	Austria_EN	0.005	0.00341	1.474	10403	10299	188724
Mbuti	Yamnaya	Malta_LN	Croatia_EN	0.0008	0.00396	0.205	8813	8799	160666
Mbuti	Yamnaya	Malta_LN	Croatia_MN	0.0017	0.004417	0.385	9213	9181	166565
Mbuti	Yamnaya	Malta_LN	CzechRepublic_MN	0.0009	0.003883	0.244	10071	10051	184247
Mbuti	Yamnaya	Malta_LN	Germany_EN	-0.0001	0.003237	-0.023	10838	10839	197917
Mbuti	Yamnaya	Malta_LN	Greece_EN	0.0001	0.004519	0.016	9370	9369	173021
Mbuti	Yamnaya	Malta_LN	Greece_LN	0.0035	0.003337	1.04	10835	10760	197198
Mbuti	Yamnaya	Malta_LN	Hungary_CA	0.0093	0.003054	3.04	10851	10651	195221
Mbuti	Yamnaya	Malta_LN	Hungary_EN	0.0007	0.004621	0.142	8377	8366	152514
Mbuti	Yamnaya	Malta_LN	Hungary_LN	0.0031	0.004412	0.694	10125	10063	183793
Mbuti	Yamnaya	Malta_LN	Hungary_MN	0.0006	0.003481	0.173	10843	10830	197922
Mbuti	Yamnaya	Malta_LN	Italy_CA	0.003	0.003434	0.888	10809	10744	197822
Mbuti	Yamnaya	Malta_LN	Italy_EN	0.0014	0.003304	0.437	10760	10729	196690
Mbuti	Yamnaya	Malta_LN	Sicily_MN	0.013	0.003815	3.398	10328	10064	186696
Mbuti	Yamnaya	Malta_LN	Anatolia_Neolithic	-0.0001	0.002978	-0.031	10811	10813	197921
MN(Middle Neolithic) LN(Late Neolithic) EN(Early Neolithic) CA(Copper Age) WHG(Western Hunter-gatherer) CHG(Caucasus Hunter-gatherer) WHG(Western Hunter-gatherer) EHG(Eastern Hunter-gatherer)

## Sheet: C
Outgroup	Pop1	Pop2	Pop3	D	stderr	Zscore	BABA	ABBA	nsnps
Mbuti	Iran_EN	Malta_LN	Austria_EN	0.0044	0.003752	1.163	10326	10236	190758
Mbuti	Iran_EN	Malta_LN	Croatia_EN	0.0005	0.004545	0.12	8640	8631	161047
Mbuti	Iran_EN	Malta_LN	Croatia_MN	0.0018	0.00468	0.388	9096	9063	167438
Mbuti	Iran_EN	Malta_LN	CzechRepublic_MN	-0.0025	0.004373	-0.564	10004	10054	186805
Mbuti	Iran_EN	Malta_LN	Germany_EN	-0.001	0.003691	-0.278	10896	10918	202620
Mbuti	Iran_EN	Malta_LN	Greece_EN	0.0034	0.004896	0.69	9428	9365	176385
Mbuti	Iran_EN	Malta_LN	Greece_LN	0.0055	0.003645	1.517	10927	10807	201668
Mbuti	Iran_EN	Malta_LN	Hungary_CA	0.0008	0.00338	0.244	10759	10741	199113
Mbuti	Iran_EN	Malta_LN	Hungary_EN	0.0015	0.004764	0.311	8251	8227	153073
Mbuti	Iran_EN	Malta_LN	Hungary_LN	-0.005	0.004888	-1.021	10025	10126	186991
Mbuti	Iran_EN	Malta_LN	Hungary_MN	-0.0018	0.00358	-0.49	10886	10924	202626
Mbuti	Iran_EN	Malta_LN	Italy_CA	-0.0013	0.00383	-0.349	10837	10866	202509
Mbuti	Iran_EN	Malta_LN	Italy_EN	0.0013	0.003546	0.355	10832	10805	201384
Mbuti	Iran_EN	Malta_LN	Sicily_MN	0.0003	0.00425	0.06	10098	10093	188433
Mbuti	Iran_EN	Malta_LN	Anatolia_Neolithic	0.0013	0.003254	0.392	10911	10883	202625
Mbuti	CHG	Malta_LN	Austria_EN	0.0032	0.003917	0.805	10298	10233	188697
Mbuti	CHG	Malta_LN	Croatia_EN	0.002	0.004943	0.409	8692	8657	159202
Mbuti	CHG	Malta_LN	Croatia_MN	0.0042	0.005281	0.788	9125	9049	165589
Mbuti	CHG	Malta_LN	CzechRepublic_MN	0.0005	0.004678	0.101	10038	10028	184775
Mbuti	CHG	Malta_LN	Germany_EN	0.0007	0.00396	0.177	10930	10915	200486
Mbuti	CHG	Malta_LN	Greece_EN	0	0.005245	-0.001	9383	9383	174513
Mbuti	CHG	Malta_LN	Greece_LN	0.0055	0.004034	1.354	10925	10806	199540
Mbuti	CHG	Malta_LN	Hungary_CA	-0.0024	0.003693	-0.658	10733	10785	196997
Mbuti	CHG	Malta_LN	Hungary_EN	0.0054	0.005723	0.949	8310	8220	151347
Mbuti	CHG	Malta_LN	Hungary_LN	0.0014	0.005237	0.274	10121	10092	184988
Mbuti	CHG	Malta_LN	Hungary_MN	-0.0063	0.00388	-1.631	10812	10950	200491
Mbuti	CHG	Malta_LN	Italy_CA	0.0019	0.004264	0.446	10876	10835	200371
Mbuti	CHG	Malta_LN	Italy_EN	0.002	0.003881	0.519	10826	10783	199255
Mbuti	CHG	Malta_LN	Sicily_MN	0.0044	0.004832	0.907	10150	10062	186371
Mbuti	CHG	Malta_LN	Anatolia_Neolithic	0.0032	0.003543	0.897	10932	10863	200490
MN(Middle Neolithic) LN(Late Neolithic) EN(Early Neolithic) CA(Copper Age) WHG(Western Hunter-gatherer) CHG(Caucasus Hunter-gatherer) WHG(Western Hunter-gatherer) EHG(Eastern Hunter-gatherer)

## Sheet: D
Outgroup	Pop1	Pop2	Pop3	D	stderr	Zscore	BABA	ABBA	nsnps
Chimp	Morocco_EN	Malta_LN	Austria_EN	0.003	0.00628	0.484	6191	6154	101212
Chimp	Morocco_EN	Malta_LN	Croatia_EN	-0.0052	0.007679	-0.679	5145	5199	84902
Chimp	Morocco_EN	Malta_LN	Croatia_MN	0.009	0.007804	1.149	5495	5397	88976
Chimp	Morocco_EN	Malta_LN	CzechRepublic_MN	-0.0041	0.00684	-0.605	6186	6238	100929
Chimp	Morocco_EN	Malta_LN	Germany_EN	-0.0028	0.00609	-0.467	6559	6597	106841
Chimp	Morocco_EN	Malta_LN	Greece_EN	-0.0027	0.008103	-0.336	5708	5739	93867
Chimp	Morocco_EN	Malta_LN	Greece_LN	0.0001	0.006053	0.018	6547	6545	106399
Chimp	Morocco_EN	Malta_LN	Hungary_CA	-0.0028	0.005845	-0.476	6450	6486	105230
Chimp	Morocco_EN	Malta_LN	Hungary_EN	-0.0062	0.007699	-0.809	6044	6120	97864
Chimp	Morocco_EN	Malta_LN	Hungary_LN	-0.0032	0.008023	-0.401	6094	6133	98684
Chimp	Morocco_EN	Malta_LN	Hungary_MN	-0.0085	0.006055	-1.403	6507	6619	106845
Chimp	Morocco_EN	Malta_LN	Italy_CA	0.0047	0.00675	0.695	6549	6488	106782
Chimp	Morocco_EN	Malta_LN	Italy_EN	-0.0092	0.005973	-1.545	6442	6562	106241
Chimp	Morocco_EN	Malta_LN	Sicily_MN	-0.0049	0.006723	-0.73	6053	6112	99210
Chimp	Morocco_EN	Malta_LN	Anatolia_Neolithic	-0.0023	0.005529	-0.419	6528	6558	106841
MN(Middle Neolithic) LN(Late Neolithic) EN(Early Neolithic) CA(Copper Age) WHG(Western Hunter-gatherer) CHG(Caucasus Hunter-gatherer) WHG(Western Hunter-gatherer) EHG(Eastern Hunter-gatherer)

## Sheet: E
qpAdm test:
Reference (Mbuti.DG, Ust-Ishim , MA1, Villabruna , GoyetQ116, Han.DG, Papuan.DG, Mixe.DG, Karitiana.DG, AHG, CHG, EHG)
Source (NW-Anatolia Neolithic , WHG)
Site	Group_label	Lower_BC	Upper_BC	NW-Anatolia Neolithic	WHG	stderr_NW-Anatolia Neolithic	stderr_WHG	nsnps_used	pvalue
Abony-Turjányos_dűlő	Central_EU_Neolithic	2900	3900	0.841	0.159	0.021	0.021	104836	0.105009
Alepotrypa_Cave	Greece_Neolithic	3900	4900	0.95	0.05	0.025	0.025	101825	0.0235678
Alto_de_la_Huesera	Basque_Neolithic	1900	2900	0.751	0.249	0.026	0.026	97984	0.265037
Anghelu_Ruju	Sardinia_Neolithic	1900	2900	0.858	0.142	0.026	0.026	87562	0.856875
Annagh	Ireland_Neolithic	2900	3900	0.865	0.135	0.031	0.031	96853	0.948022
Ansarve	Gotland_Neolithic	2900	3900	0.754	0.246	0.025	0.025	113485	0.0668167
Ashleypark	Ireland_Neolithic	2900	3900	0.763	0.237	0.027	0.027	104530	0.16707
Bataszek-Lajver	Central_EU_Neolithic	4900	5900	0.969	0.031	0.025	0.025	95253	0.456843
Budakalász-Luppa_csárda	Central_EU_Neolithic	2900	3900	0.857	0.143	0.022	0.022	100508	0.561269
Cabeço_da_Arruda	Iberia_Neolithic	2900	3900	0.78	0.22	0.029	0.029	102843	0.13301
Carrowkeel	Ireland_Neolithic	1900	2900	0.823	0.177	0.023	0.023	110368	0.261716
Carrowkeel	Ireland_Neolithic	2900	3900	0.825	0.175	0.024	0.024	111433	0.910768
Clos_de_Roque	S_France_Neolithic	3900	4900	0.783	0.217	0.025	0.025	96130	0.732537
Cova_Moura	Iberia_Neolithic	1900	2900	0.787	0.213	0.028	0.028	110633	0.480496
Distillery_Cave	Great_Britain_Neolithic	2900	3900	0.712	0.288	0.026	0.026	93848	0.465808
El_Portalón	Iberia_Neolithic	2900	3900	0.775	0.225	0.021	0.021	112693	0.775002
Fleury-sur-Orne	N_France_Neolithic	3900	4900	0.835	0.165	0.025	0.025	94097	0.542038
Fossato_di_Stretto_Partana	Sicily_Neolithic	3900	4900	0.893	0.107	0.02	0.02	108160	0.429442
Grotta_Continenza	Italy_Neolithic	2900	3900	0.86	0.14	0.025	0.025	112160	0.966931
Grotta_Continenza	Italy_Neolithic	4900	5900	1	0	0.018	0.018	110790	0.0240964
Gurgy_les_Noisats	N_France_Neolithic	3900	4900	0.831	0.169	0.017	0.017	105624	0.59994
Halberstadt-Sonntagsfeld	Central_EU_Neolithic	4900	5900	0.974	0.026	0.023	0.023	106968	0.77356
Holm_of_Papa	Scotland_Neolithic_island	2900	3900	0.792	0.208	0.02	0.02	101887	0.446121
Isbister	Scotland_Neolithic_island	1900	2900	0.745	0.255	0.02	0.02	100222	0.764964
Isbister	Scotland_Neolithic_island	2900	3900	0.76	0.24	0.016	0.016	102285	0.649799
Jentillarri	Basque_Neolithic	2900	3900	0.719	0.281	0.025	0.025	94749	0.317461
Ke_Stirce_Street	Central_EU_Neolithic	3900	4900	0.909	0.091	0.024	0.024	96554	0.18725
Les_Bréguières	S_France_Neolithic	3900	4900	0.727	0.273	0.027	0.027	90115	0.628982
Lorga_de_Dine	Iberia_Neolithic	1900	2900	0.798	0.202	0.024	0.024	111776	0.107501
Lugar_Canto	Iberia_Neolithic	3900	4900	0.779	0.221	0.022	0.022	112399	0.99497
Mandubi_Zelaia	Basque_Neolithic	2900	3900	0.729	0.271	0.024	0.024	96051	0.0463776
Newgrange	Ireland_Neolithic	2900	3900	0.739	0.261	0.028	0.028	113741	0.707167
Parknabinnia	Ireland_Neolithic	2900	3900	0.776	0.224	0.014	0.014	107465	0.587605
Polgár-Ferenci-hát	Central_EU_Neolithic	4900	5900	0.937	0.063	0.034	0.034	114546	0.2898
Poulnabrone	Ireland_Neolithic	2900	3900	0.79	0.21	0.013	0.013	106976	0.276698
Primrose_Grange	Ireland_Neolithic	2900	3900	0.802	0.198	0.018	0.018	110463	0.157141
Raschoille_Cave	Great_Britain_Neolithic	2900	3900	0.797	0.203	0.02	0.02	101226	0.400973
Ripabiance	Italy_Neolithic	4900	5900	0.907	0.093	0.026	0.026	95815	0.93051
Schletz	Central_EU_Neolithic	4900	5900	0.929	0.071	0.015	0.015	107326	0.739192
Serra_Cabriles	Sardinia_Neolithic	1900	2900	0.829	0.171	0.02	0.02	99937	0.412174
Sima_del_Ángel	Iberia_Neolithic	1900	2900	0.803	0.197	0.016	0.016	103953	0.690415
Spain_EN_Cardial	Iberia_Neolithic	4900	5900	0.885	0.115	0.026	0.026	112104	0.00258626
Stuttgart-Mühlhausen	Central_EU_Neolithic	4900	5900	0.983	0.017	0.02	0.02	113364	0.558464
Su_Crocefissu	Sardinia_Neolithic	1900	2900	0.836	0.164	0.02	0.02	107729	0.403098
Vojvodina_Hrtkovci_Gomolova	Balkans_Neolithic	3900	4900	0.975	0.025	0.024	0.024	100588	0.184864
Xagħra_Circle	Malta_Neolithic	1900	2900	0.932	0.068	0.025	0.025	109883	0.0513541
qpAdm test:
Reference (Mbuti.DG, Ust_Ishim , MA1, Villabruna , GoyetQ116, Han.DG, Papuan.DG, Mixe.DG, Karitiana.DG, AHG, CHG, EHG)
Source (NW-Anatolia Neolithic , WHG, Iran_Neolithic)
Site	Group_label	Lower_BC	Upper_BC	NW-Anatolia Neolithic	WHG	Iran_Neolithic	stderr_NW-Anatolia Neolithic	stderr_WHG	stderr_Iran_Neolithic	nsnps_used	pvalue
Alepotrypa_Cave	Greece_Neolithic	3900	4900	0.855	0.055	0.089	0.054	0.025	0.045	97705	0.0604
Grotta_Continenza	Italy_Neolithic	4900	5900	0.882	0.006	0.112	0.038	0.018	0.033	105922	0.42

## Sheet: F
MN(Middle Neolithic) LN(Late Neolithic) EN(Early Neolithic) CA(Copper Age) WHG(Western Hunter-gatherer) CHG(Caucasus Hunter-gatherer) WHG(Western Hunter-gatherer) EHG(Eastern Hunter-gatherer)
Outgroup	Pop1	Pop2	f3	stderr	Zscore	nsnps
Mbuti	Malta_LN	Greece_EN	0.291988	0.003887	75.119	134132
Mbuti	Malta_LN	Italy_EN	0.290841	0.003466	83.914	164149
Mbuti	Malta_LN	Italy_CA	0.289754	0.003578	80.994	159917
Mbuti	Malta_LN	Sicily_MN	0.289496	0.003606	80.276	146627
Mbuti	Malta_LN	England_EN	0.289191	0.003609	80.122	160163
Mbuti	Malta_LN	Austria_EN	0.289023	0.003465	83.414	154593
Mbuti	Malta_LN	Sardinia_CA	0.288699	0.003492	82.679	163986
Mbuti	Malta_LN	Portugal_LN	0.288545	0.003576	80.7	158105
Mbuti	Malta_LN	Germany_EN	0.288285	0.003547	81.281	163414
Mbuti	Malta_LN	Hungary_EN	0.288282	0.003676	78.425	116725
Mbuti	Malta_LN	Scotland_MN	0.288123	0.003508	82.144	165866
Mbuti	Malta_LN	Croatia_EN	0.288104	0.003705	77.752	125356
Mbuti	Malta_LN	Spain_EN	0.288023	0.003623	79.502	156904
Mbuti	Malta_LN	Portugal_MN	0.287827	0.003597	80.02	157583
Mbuti	Malta_LN	Serbia_LN	0.287822	0.003697	77.86	127691
Mbuti	Malta_LN	Hungary_MN	0.287695	0.003533	81.424	163571
Mbuti	Malta_LN	Hungary_CA	0.287603	0.003455	83.252	165226
Mbuti	Malta_LN	Ireland_MN	0.287544	0.003382	85.019	177670
Mbuti	Malta_LN	Anatolia_Neolithic	0.28752	0.003427	83.898	171217
Mbuti	Malta_LN	Ireland_EN	0.287478	0.003757	76.525	156773
Mbuti	Malta_LN	Greece_LN	0.287382	0.00346	83.059	160891
Mbuti	Malta_LN	Spain_CA	0.287134	0.003428	83.768	170304
Mbuti	Malta_LN	France_MN	0.287029	0.003438	83.479	162027
Mbuti	Malta_LN	Spain_MN	0.286929	0.003499	82.012	162155
Mbuti	Malta_LN	CzechRepublic_MN	0.286885	0.003597	79.759	150487
Mbuti	Malta_LN	Portugal_CA	0.285564	0.003556	80.302	157565
Mbuti	Malta_LN	Bulgaria_CA	0.285492	0.003644	78.356	119132
Mbuti	Malta_LN	Bulgaria_EN	0.285311	0.003665	77.846	116543
Mbuti	Malta_LN	Hungary_LN	0.285147	0.003663	77.851	142729
Mbuti	Malta_LN	Romania_EN	0.285127	0.003925	72.635	111168
Mbuti	Malta_LN	Croatia_MN	0.285097	0.003824	74.551	128596
Mbuti	Malta_LN	Sardinia_MN	0.284842	0.004064	70.088	87880
Mbuti	Malta_LN	Scotland_LN	0.284255	0.003517	80.826	139846
Mbuti	Malta_LN	Sweden_MN	0.283154	0.003464	81.736	161545
Mbuti	Malta_LN	Scotland_EN	0.282478	0.003543	79.724	144538
Mbuti	Malta_LN	Serbia_EN	0.279485	0.003802	73.503	124804
Mbuti	Malta_LN	WHG	0.273637	0.003587	76.29	162336
Mbuti	Malta_LN	Yamnaya	0.260051	0.003383	76.877	158793
Mbuti	Malta_LN	EHG	0.2588	0.003866	66.944	129625
Mbuti	Malta_LN	CHG	0.258264	0.00366	70.56	153508
